# Supplementary material for: N-(3-Chloro-4-methyl­phen­yl)succinamic acid
Source: Acta Crystallogr Sect E Struct Rep Online. 2012 Feb 24;68(Pt 3):o835. doi: 10.1107/S1600536812007623 (PMC3297894; doi:10.1107/S1600536812007623)
Supplement: Supplementary file 1 [file e-68-0o835-sup1.cif]

##############################################################################
#                                                                            #
# This CIF contains the data in a paper accepted for publication in          #
# Acta Crystallographica Section E. It conforms to the requirements of       #
# Notes for Authors for Acta Crystallographica Section E, and has been       #
# peer reviewed under the auspices of the IUCr Commission on Journals.       #
#                                                                            #
# Full details of the Crystallographic Information File format               #
# are given in the paper "The Crystallographic Information File (CIF):       #
# a New Standard Archive File for Crystallography" by S. R. Hall, F. H.      #
# Allen and I. D. Brown [Acta Cryst. (1991), A47, 655-685].                  #
#                                                                            #
# The current version of the core CIF dictionary is obtainable from          #
# ftp://ftp.iucr.org/pub/cif_core.dic.                                       #
#                                                                            #
# Software is freely available for graphical display of the structure(s)     #
# in this CIF. For information consult the CIF software page                 #
# http://www.iucr.org/resources/cif/software.                                #
#                                                                            #
# This file may be used for bona fide research purposes within the           #
# scientific community so long as proper attribution is given to the journal # 
# article from which it was obtained.                                        #
#                                                                            #
##############################################################################
data_I
_audit_creation_method     SHELXL-97
_chemical_name_systematic
;
<i>N</i>-(3-Chloro-4-methylphenyl)succinamic acid
;
_chemical_name_common     ?
_chemical_formula_moiety     'C11 H12 Cl N O3'
_chemical_formula_sum     'C11 H12 Cl N O3'
_chemical_formula_iupac     'C11 H12 Cl N O3'
_chemical_formula_weight     241.67
_chemical_melting_point     ?
_symmetry_cell_setting     triclinic
_symmetry_space_group_name_H-M     'P -1'
_symmetry_space_group_name_HALL     '-P 1'
loop_
    _symmetry_equiv_pos_as_xyz
    'x, y, z'
    '-x, -y, -z'
_cell_length_a     6.8788(9)
_cell_length_b     7.9713(9)
_cell_length_c     21.119(3)
_cell_angle_alpha     86.760(10)
_cell_angle_beta     86.480(10)
_cell_angle_gamma     79.450(10)
_cell_volume     1135.1(3)
_cell_formula_units_Z     4
_cell_measurement_reflns_used     1965
_cell_measurement_theta_min     2.60
_cell_measurement_theta_max     27.78
_cell_measurement_temperature     293(2)
_exptl_crystal_description     needle
_exptl_crystal_colour     colourless
_exptl_crystal_size_max     0.42
_exptl_crystal_size_mid     0.14
_exptl_crystal_size_min     0.08
_exptl_crystal_density_diffrn     1.414
_exptl_crystal_density_meas     ?
_exptl_crystal_density_method     'not measured'
_exptl_crystal_F_000     504
_exptl_absorpt_coefficient_mu     0.327
_exptl_absorpt_correction_type     multi-scan
_exptl_absorpt_process_details
;
(CrysAlis RED; Oxford Diffraction, 2009)
;
_exptl_absorpt_correction_T_min     0.8747
_exptl_absorpt_correction_T_max     0.9743
_exptl_special_details
;
CrysAlis RED (Oxford Diffraction, 2009)
Empirical absorption correction using spherical harmonics,
implemented in SCALE3 ABSPACK scaling algorithm.
;
_diffrn_ambient_temperature     293(2)
_diffrn_radiation_type     MoK\a
_diffrn_radiation_wavelength     0.71073
_diffrn_radiation_source     'fine-focus sealed tube'
_diffrn_radiation_monochromator     graphite
_diffrn_measurement_device_type
;
Oxford Diffraction Xcalibur diffractometer
with a Sapphire CCD detector
;
_diffrn_measurement_method
;
Rotation method data acquisition using omega and phi
;
_diffrn_detector_area_resol_mean     ?
_diffrn_reflns_number     6890
_diffrn_reflns_av_R_equivalents     0.0279
_diffrn_reflns_av_sigmaI/netI     0.0441
_diffrn_reflns_theta_min     2.60
_diffrn_reflns_theta_max     25.34
_diffrn_reflns_theta_full     25.34
_diffrn_measured_fraction_theta_max     0.974
_diffrn_measured_fraction_theta_full     0.974
_diffrn_reflns_limit_h_min     -8
_diffrn_reflns_limit_h_max     7
_diffrn_reflns_limit_k_min     -9
_diffrn_reflns_limit_k_max     5
_diffrn_reflns_limit_l_min     -25
_diffrn_reflns_limit_l_max     24
_diffrn_standards_number     0
_diffrn_standards_interval_count     ?
_diffrn_standards_interval_time     ?
_diffrn_standards_decay_%     0
_refine_special_details
;
Refinement of <i>F</i>^2^ against ALL reflections. The weighted <i>R</i>-factor
<i>wR</i> and goodness of fit <i>S</i> are based on <i>F</i>^2^, conventional
<i>R</i>-factors <i>R</i> are based on <i>F</i>, with <i>F</i> set to zero for
negative <i>F</i>^2^. The threshold expression of <i>F</i>^2^ >
\s(<i>F</i>^2^) is used only for calculating <i>R</i>-factors(gt) <i>etc</i>.
and is not relevant to the choice of reflections for refinement.
<i>R</i>-factors based on <i>F</i>^2^ are statistically about twice as large
as those based on <i>F</i>, and <i>R</i>- factors based on ALL data will be
even larger.
;
_reflns_number_total     4066
_reflns_number_gt     2649
_reflns_threshold_expression     I>2sigma(I)
_refine_ls_structure_factor_coef     Fsqd
_refine_ls_matrix_type     full
_refine_ls_R_factor_all     0.1323
_refine_ls_R_factor_gt     0.0829
_refine_ls_wR_factor_gt     0.1412
_refine_ls_wR_factor_ref     0.1590
_refine_ls_goodness_of_fit_ref     1.261
_refine_ls_restrained_S_all     1.260
_refine_ls_number_reflns     4066
_refine_ls_number_parameters     303
_refine_ls_number_restraints     4
_refine_ls_hydrogen_treatment     mixed
_refine_ls_weighting_scheme     calc
_refine_ls_weighting_details
         'calc w=1/[\s^2^(Fo^2^)+(0.0164P)^2^+2.1147P] where P=(Fo^2^+2Fc^2^)/3'
_atom_sites_solution_hydrogens     geom
_atom_sites_solution_primary     direct
_atom_sites_solution_secondary     difmap
_refine_ls_shift/su_max     0.000
_refine_ls_shift/su_mean     0.000
_refine_diff_density_max     0.230
_refine_diff_density_min     -0.287
_refine_ls_extinction_method     none
_refine_ls_extinction_coef     ?
loop_
    _atom_type_symbol
    _atom_type_description
    _atom_type_scat_dispersion_real
    _atom_type_scat_dispersion_imag
    _atom_type_scat_source
    'C' 'C' 0.0033 0.0016
                         'International Tables Vol C Tables 4.2.6.8 and 6.1.1.4'
    'H' 'H' 0.0000 0.0000
                         'International Tables Vol C Tables 4.2.6.8 and 6.1.1.4'
    'N' 'N' 0.0061 0.0033
                         'International Tables Vol C Tables 4.2.6.8 and 6.1.1.4'
    'O' 'O' 0.0106 0.0060
                         'International Tables Vol C Tables 4.2.6.8 and 6.1.1.4'
    'Cl' 'Cl' 0.1484 0.1585
                         'International Tables Vol C Tables 4.2.6.8 and 6.1.1.4'
_computing_data_collection
;
CrysAlis CCD (Oxford Diffraction, 2009)
;
_computing_cell_refinement
;
CrysAlis RED (Oxford Diffraction, 2009)
;
_computing_data_reduction
;
CrysAlis RED (Oxford Diffraction, 2009)
;
_computing_structure_solution     'SHELXS97 (Sheldrick, 2008)'
_computing_structure_refinement     'SHELXL97 (Sheldrick, 2008)'
_computing_molecular_graphics     'PLATON (Spek, 2009)'
_computing_publication_material     'SHELXL97 (Sheldrick, 2008)'
loop_
    _atom_site_type_symbol
    _atom_site_label
    _atom_site_fract_x
    _atom_site_fract_y
    _atom_site_fract_z
    _atom_site_U_iso_or_equiv
    _atom_site_adp_type
    _atom_site_calc_flag
    _atom_site_refinement_flags
    _atom_site_occupancy
    _atom_site_symmetry_multiplicity
    _atom_site_disorder_assembly
    _atom_site_disorder_group
    C C1 0.9701(7) 0.4350(5) 0.2737(2) 0.0373(11) Uani d . 1 1 . .
    C C2 0.8270(7) 0.4875(6) 0.3209(2) 0.0395(11) Uani d . 1 1 . .
    H H2 0.6996 0.4647 0.3192 0.047 Uiso calc R 1 1 . .
    C C3 0.8765(7) 0.5746(6) 0.3707(2) 0.0406(11) Uani d . 1 1 . .
    C C4 1.0621(8) 0.6124(6) 0.3758(2) 0.0462(12) Uani d . 1 1 . .
    C C5 1.2006(7) 0.5579(6) 0.3278(2) 0.0508(13) Uani d . 1 1 . .
    H H5 1.3280 0.5803 0.3297 0.061 Uiso calc R 1 1 . .
    C C6 1.1575(7) 0.4713(6) 0.2771(2) 0.0492(13) Uani d . 1 1 . .
    H H6 1.2545 0.4376 0.2454 0.059 Uiso calc R 1 1 . .
    C C7 0.7569(7) 0.3702(6) 0.1926(2) 0.0442(12) Uani d . 1 1 . .
    C C8 0.7444(8) 0.2452(6) 0.1422(2) 0.0520(14) Uani d . 1 1 . .
    H H8A 0.8542 0.2459 0.1111 0.062 Uiso calc R 1 1 . .
    H H8B 0.7571 0.1310 0.1618 0.062 Uiso calc R 1 1 . .
    C C9 0.5540(8) 0.2863(7) 0.1088(3) 0.0643(16) Uani d . 1 1 . .
    H H9A 0.4443 0.2925 0.1402 0.077 Uiso calc R 1 1 . .
    H H9B 0.5453 0.3979 0.0872 0.077 Uiso calc R 1 1 . .
    C C10 0.5339(9) 0.1589(7) 0.0616(3) 0.0625(16) Uani d . 1 1 . .
    C C11 1.1143(8) 0.7015(7) 0.4315(2) 0.0641(16) Uani d . 1 1 . .
    H H11A 1.0990 0.6329 0.4698 0.077 Uiso calc R 1 1 . .
    H H11B 1.0282 0.8103 0.4347 0.077 Uiso calc R 1 1 . .
    H H11C 1.2491 0.7180 0.4258 0.077 Uiso calc R 1 1 . .
    N N1 0.9276(6) 0.3407(5) 0.22252(18) 0.0444(10) Uani d D 1 1 . .
    H H1N 1.019(5) 0.261(4) 0.210(2) 0.053 Uiso d D 1 1 . .
    O O1 0.6196(5) 0.4867(4) 0.20492(16) 0.0577(10) Uani d . 1 1 . .
    O O2 0.6511(6) 0.0290(5) 0.0539(2) 0.0819(14) Uani d . 1 1 . .
    O O3 0.3768(7) 0.2020(6) 0.0292(2) 0.1039(18) Uani d D 1 1 . .
    H H3O 0.370(11) 0.124(6) 0.006(3) 0.125 Uiso d D 1 1 . .
    Cl Cl1 0.6908(2) 0.63733(18) 0.42917(6) 0.0627(4) Uani d . 1 1 . .
    C C12 0.5122(7) 1.0684(5) 0.7315(2) 0.0391(11) Uani d . 1 1 . .
    C C13 0.6607(7) 0.9993(6) 0.6890(2) 0.0422(12) Uani d . 1 1 . .
    H H13 0.7919 1.0053 0.6953 0.051 Uiso calc R 1 1 . .
    C C14 0.6131(7) 0.9208(5) 0.6365(2) 0.0397(11) Uani d . 1 1 . .
    C C15 0.4223(7) 0.9079(6) 0.6246(2) 0.0415(11) Uani d . 1 1 . .
    C C16 0.2766(7) 0.9777(7) 0.6688(2) 0.0534(14) Uani d . 1 1 . .
    H H16 0.1457 0.9702 0.6628 0.064 Uiso calc R 1 1 . .
    C C17 0.3185(7) 1.0581(6) 0.7213(2) 0.0473(12) Uani d . 1 1 . .
    H H17 0.2168 1.1048 0.7497 0.057 Uiso calc R 1 1 . .
    C C18 0.7041(8) 1.1042(7) 0.8223(2) 0.0573(15) Uani d . 1 1 . .
    C C19 0.7225(8) 1.2230(7) 0.8742(3) 0.0707(18) Uani d . 1 1 . .
    H H19A 0.6436 1.3344 0.8645 0.085 Uiso calc R 1 1 . .
    H H19B 0.6696 1.1790 0.9141 0.085 Uiso calc R 1 1 . .
    C C20 0.9289(9) 1.2424(8) 0.8816(3) 0.0722(18) Uani d . 1 1 . .
    H H20A 0.9796 1.2907 0.8422 0.087 Uiso calc R 1 1 . .
    H H20B 1.0086 1.1303 0.8893 0.087 Uiso calc R 1 1 . .
    C C21 0.9521(10) 1.3530(7) 0.9343(3) 0.0619(16) Uani d . 1 1 . .
    C C22 0.3714(8) 0.8265(7) 0.5666(2) 0.0644(16) Uani d . 1 1 . .
    H H22A 0.4427 0.7112 0.5655 0.077 Uiso calc R 1 1 . .
    H H22B 0.4072 0.8903 0.5292 0.077 Uiso calc R 1 1 . .
    H H22C 0.2317 0.8261 0.5682 0.077 Uiso calc R 1 1 . .
    N N2 0.5543(6) 1.1566(5) 0.78445(19) 0.0485(11) Uani d D 1 1 . .
    H H2N 0.485(6) 1.254(4) 0.790(2) 0.058 Uiso d D 1 1 . .
    O O4 0.8183(7) 0.9688(5) 0.8168(2) 0.0951(17) Uani d . 1 1 . .
    O O5 0.8321(7) 1.3876(6) 0.9774(2) 0.0946(16) Uani d . 1 1 . .
    O O6 1.1205(9) 1.4050(7) 0.9300(2) 0.1004(16) Uani d D 1 1 . .
    H H6O 1.122(11) 1.457(8) 0.963(2) 0.121 Uiso d D 1 1 . .
    Cl Cl2 0.8053(2) 0.84014(18) 0.58273(6) 0.0599(4) Uani d . 1 1 . .
loop_
    _atom_site_aniso_label
    _atom_site_aniso_U_11
    _atom_site_aniso_U_22
    _atom_site_aniso_U_33
    _atom_site_aniso_U_12
    _atom_site_aniso_U_13
    _atom_site_aniso_U_23
    C1 0.038(3) 0.036(3) 0.037(2) 0.001(2) -0.008(2) -0.010(2)
    C2 0.038(3) 0.042(3) 0.040(3) -0.007(2) -0.007(2) -0.009(2)
    C3 0.044(3) 0.038(3) 0.038(3) 0.001(2) -0.005(2) -0.011(2)
    C4 0.056(3) 0.040(3) 0.045(3) -0.009(2) -0.013(2) -0.006(2)
    C5 0.040(3) 0.056(3) 0.059(3) -0.012(2) -0.009(2) -0.012(3)
    C6 0.046(3) 0.056(3) 0.044(3) 0.000(2) -0.001(2) -0.015(2)
    C7 0.051(3) 0.040(3) 0.040(3) -0.001(2) -0.006(2) -0.014(2)
    C8 0.068(4) 0.038(3) 0.048(3) 0.004(2) -0.020(3) -0.019(2)
    C9 0.057(4) 0.069(4) 0.068(4) 0.001(3) -0.020(3) -0.037(3)
    C10 0.063(4) 0.064(4) 0.063(4) -0.002(3) -0.020(3) -0.032(3)
    C11 0.068(4) 0.072(4) 0.059(3) -0.017(3) -0.017(3) -0.025(3)
    N1 0.044(3) 0.042(2) 0.046(2) 0.0057(19) -0.0109(19) -0.0200(19)
    O1 0.053(2) 0.055(2) 0.061(2) 0.0148(18) -0.0208(17) -0.0312(18)
    O2 0.081(3) 0.067(3) 0.097(3) 0.016(2) -0.042(2) -0.051(2)
    O3 0.088(3) 0.095(3) 0.126(4) 0.029(3) -0.065(3) -0.073(3)
    Cl1 0.0659(9) 0.0708(9) 0.0511(8) -0.0068(7) 0.0061(6) -0.0275(7)
    C12 0.047(3) 0.030(2) 0.041(3) -0.002(2) -0.009(2) -0.010(2)
    C13 0.030(3) 0.049(3) 0.048(3) -0.002(2) -0.006(2) -0.014(2)
    C14 0.041(3) 0.034(3) 0.043(3) -0.001(2) -0.003(2) -0.007(2)
    C15 0.041(3) 0.044(3) 0.042(3) -0.012(2) -0.004(2) -0.005(2)
    C16 0.034(3) 0.072(4) 0.057(3) -0.014(3) -0.008(2) -0.010(3)
    C17 0.038(3) 0.055(3) 0.048(3) -0.003(2) -0.001(2) -0.011(2)
    C18 0.059(4) 0.055(3) 0.057(3) 0.006(3) -0.017(3) -0.028(3)
    C19 0.068(4) 0.072(4) 0.070(4) 0.010(3) -0.024(3) -0.045(3)
    C20 0.082(5) 0.066(4) 0.071(4) -0.006(3) -0.019(3) -0.040(3)
    C21 0.073(4) 0.061(4) 0.055(4) -0.011(3) -0.021(3) -0.019(3)
    C22 0.066(4) 0.082(4) 0.054(3) -0.029(3) -0.010(3) -0.017(3)
    N2 0.049(3) 0.041(2) 0.053(2) 0.0089(19) -0.011(2) -0.024(2)
    O4 0.105(3) 0.072(3) 0.097(3) 0.048(3) -0.062(3) -0.058(2)
    O5 0.109(4) 0.111(4) 0.077(3) -0.045(3) 0.005(3) -0.053(3)
    O6 0.121(4) 0.126(4) 0.071(3) -0.053(3) -0.001(3) -0.049(3)
    Cl2 0.0528(8) 0.0685(9) 0.0563(8) 0.0000(7) 0.0034(6) -0.0261(7)
_geom_special_details
;
All e.s.d.'s (except the e.s.d. in the dihedral angle between two l.s. planes)
are estimated using the full covariance matrix. The cell e.s.d.'s are taken
into account individually in the estimation of e.s.d.'s in distances, angles
and torsion angles; correlations between e.s.d.'s in cell parameters are only
used when they are defined by crystal symmetry. An approximate (isotropic)
treatment of cell e.s.d.'s is used for estimating e.s.d.'s involving l.s.
planes.
;
loop_
    _geom_bond_atom_site_label_1
    _geom_bond_atom_site_label_2
    _geom_bond_site_symmetry_2
    _geom_bond_distance
    _geom_bond_publ_flag
    C1 C6 . 1.378(6) ?
    C1 C2 . 1.384(6) ?
    C1 N1 . 1.424(5) ?
    C2 C3 . 1.385(6) ?
    C2 H2 . 0.9300 ?
    C3 C4 . 1.376(7) ?
    C3 Cl1 . 1.746(4) ?
    C4 C5 . 1.380(7) ?
    C4 C11 . 1.502(6) ?
    C5 C6 . 1.382(6) ?
    C5 H5 . 0.9300 ?
    C6 H6 . 0.9300 ?
    C7 O1 . 1.223(5) ?
    C7 N1 . 1.344(6) ?
    C7 C8 . 1.516(6) ?
    C8 C9 . 1.499(7) ?
    C8 H8A . 0.9700 ?
    C8 H8B . 0.9700 ?
    C9 C10 . 1.492(6) ?
    C9 H9A . 0.9700 ?
    C9 H9B . 0.9700 ?
    C10 O2 . 1.202(6) ?
    C10 O3 . 1.297(6) ?
    C11 H11A . 0.9600 ?
    C11 H11B . 0.9600 ?
    C11 H11C . 0.9600 ?
    N1 H1N . 0.853(19) ?
    O3 H3O . 0.83(2) ?
    C12 C13 . 1.375(6) ?
    C12 C17 . 1.380(6) ?
    C12 N2 . 1.426(5) ?
    C13 C14 . 1.387(6) ?
    C13 H13 . 0.9300 ?
    C14 C15 . 1.375(6) ?
    C14 Cl2 . 1.743(4) ?
    C15 C16 . 1.387(6) ?
    C15 C22 . 1.507(6) ?
    C16 C17 . 1.383(6) ?
    C16 H16 . 0.9300 ?
    C17 H17 . 0.9300 ?
    C18 O4 . 1.220(6) ?
    C18 N2 . 1.334(6) ?
    C18 C19 . 1.515(6) ?
    C19 C20 . 1.475(8) ?
    C19 H19A . 0.9700 ?
    C19 H19B . 0.9700 ?
    C20 C21 . 1.491(7) ?
    C20 H20A . 0.9700 ?
    C20 H20B . 0.9700 ?
    C21 O5 . 1.200(7) ?
    C21 O6 . 1.297(7) ?
    C22 H22A . 0.9600 ?
    C22 H22B . 0.9600 ?
    C22 H22C . 0.9600 ?
    N2 H2N . 0.843(19) ?
    O6 H6O . 0.83(2) ?
loop_
    _geom_angle_atom_site_label_1
    _geom_angle_atom_site_label_2
    _geom_angle_atom_site_label_3
    _geom_angle_site_symmetry_1
    _geom_angle_site_symmetry_3
    _geom_angle
    _geom_angle_publ_flag
    C6 C1 C2 . . 119.4(4) ?
    C6 C1 N1 . . 119.7(4) ?
    C2 C1 N1 . . 120.9(4) ?
    C1 C2 C3 . . 118.9(4) ?
    C1 C2 H2 . . 120.5 ?
    C3 C2 H2 . . 120.5 ?
    C4 C3 C2 . . 123.3(4) ?
    C4 C3 Cl1 . . 119.6(3) ?
    C2 C3 Cl1 . . 117.1(4) ?
    C3 C4 C5 . . 116.0(4) ?
    C3 C4 C11 . . 122.3(5) ?
    C5 C4 C11 . . 121.6(5) ?
    C4 C5 C6 . . 122.7(5) ?
    C4 C5 H5 . . 118.7 ?
    C6 C5 H5 . . 118.7 ?
    C1 C6 C5 . . 119.7(4) ?
    C1 C6 H6 . . 120.1 ?
    C5 C6 H6 . . 120.1 ?
    O1 C7 N1 . . 123.6(4) ?
    O1 C7 C8 . . 121.7(4) ?
    N1 C7 C8 . . 114.7(4) ?
    C9 C8 C7 . . 112.8(4) ?
    C9 C8 H8A . . 109.0 ?
    C7 C8 H8A . . 109.0 ?
    C9 C8 H8B . . 109.0 ?
    C7 C8 H8B . . 109.0 ?
    H8A C8 H8B . . 107.8 ?
    C10 C9 C8 . . 113.5(4) ?
    C10 C9 H9A . . 108.9 ?
    C8 C9 H9A . . 108.9 ?
    C10 C9 H9B . . 108.9 ?
    C8 C9 H9B . . 108.9 ?
    H9A C9 H9B . . 107.7 ?
    O2 C10 O3 . . 122.9(5) ?
    O2 C10 C9 . . 123.8(5) ?
    O3 C10 C9 . . 113.3(5) ?
    C4 C11 H11A . . 109.5 ?
    C4 C11 H11B . . 109.5 ?
    H11A C11 H11B . . 109.5 ?
    C4 C11 H11C . . 109.5 ?
    H11A C11 H11C . . 109.5 ?
    H11B C11 H11C . . 109.5 ?
    C7 N1 C1 . . 125.1(4) ?
    C7 N1 H1N . . 118(3) ?
    C1 N1 H1N . . 117(3) ?
    C10 O3 H3O . . 109(5) ?
    C13 C12 C17 . . 119.5(4) ?
    C13 C12 N2 . . 121.0(4) ?
    C17 C12 N2 . . 119.5(4) ?
    C12 C13 C14 . . 119.4(4) ?
    C12 C13 H13 . . 120.3 ?
    C14 C13 H13 . . 120.3 ?
    C15 C14 C13 . . 123.0(4) ?
    C15 C14 Cl2 . . 119.1(3) ?
    C13 C14 Cl2 . . 117.8(4) ?
    C14 C15 C16 . . 116.0(4) ?
    C14 C15 C22 . . 122.7(4) ?
    C16 C15 C22 . . 121.3(5) ?
    C17 C16 C15 . . 122.5(5) ?
    C17 C16 H16 . . 118.7 ?
    C15 C16 H16 . . 118.7 ?
    C12 C17 C16 . . 119.6(4) ?
    C12 C17 H17 . . 120.2 ?
    C16 C17 H17 . . 120.2 ?
    O4 C18 N2 . . 123.1(4) ?
    O4 C18 C19 . . 121.3(5) ?
    N2 C18 C19 . . 115.6(4) ?
    C20 C19 C18 . . 112.7(5) ?
    C20 C19 H19A . . 109.1 ?
    C18 C19 H19A . . 109.1 ?
    C20 C19 H19B . . 109.1 ?
    C18 C19 H19B . . 109.1 ?
    H19A C19 H19B . . 107.8 ?
    C19 C20 C21 . . 113.7(5) ?
    C19 C20 H20A . . 108.8 ?
    C21 C20 H20A . . 108.8 ?
    C19 C20 H20B . . 108.8 ?
    C21 C20 H20B . . 108.8 ?
    H20A C20 H20B . . 107.7 ?
    O5 C21 O6 . . 122.6(5) ?
    O5 C21 C20 . . 124.6(6) ?
    O6 C21 C20 . . 112.8(6) ?
    C15 C22 H22A . . 109.5 ?
    C15 C22 H22B . . 109.5 ?
    H22A C22 H22B . . 109.5 ?
    C15 C22 H22C . . 109.5 ?
    H22A C22 H22C . . 109.5 ?
    H22B C22 H22C . . 109.5 ?
    C18 N2 C12 . . 125.3(4) ?
    C18 N2 H2N . . 118(4) ?
    C12 N2 H2N . . 116(3) ?
    C21 O6 H6O . . 105(5) ?
loop_
    _geom_torsion_atom_site_label_1
    _geom_torsion_atom_site_label_2
    _geom_torsion_atom_site_label_3
    _geom_torsion_atom_site_label_4
    _geom_torsion_site_symmetry_1
    _geom_torsion_site_symmetry_2
    _geom_torsion_site_symmetry_3
    _geom_torsion_site_symmetry_4
    _geom_torsion
    _geom_torsion_publ_flag
    C6 C1 C2 C3 . . . . -0.4(7) ?
    N1 C1 C2 C3 . . . . 178.1(4) ?
    C1 C2 C3 C4 . . . . 0.1(7) ?
    C1 C2 C3 Cl1 . . . . -179.8(3) ?
    C2 C3 C4 C5 . . . . -0.1(7) ?
    Cl1 C3 C4 C5 . . . . 179.8(4) ?
    C2 C3 C4 C11 . . . . -177.7(5) ?
    Cl1 C3 C4 C11 . . . . 2.1(7) ?
    C3 C4 C5 C6 . . . . 0.4(8) ?
    C11 C4 C5 C6 . . . . 178.0(5) ?
    C2 C1 C6 C5 . . . . 0.6(7) ?
    N1 C1 C6 C5 . . . . -177.9(4) ?
    C4 C5 C6 C1 . . . . -0.6(8) ?
    O1 C7 C8 C9 . . . . 2.6(8) ?
    N1 C7 C8 C9 . . . . -178.3(5) ?
    C7 C8 C9 C10 . . . . -176.6(5) ?
    C8 C9 C10 O2 . . . . 5.2(9) ?
    C8 C9 C10 O3 . . . . -174.7(6) ?
    O1 C7 N1 C1 . . . . 2.5(8) ?
    C8 C7 N1 C1 . . . . -176.6(4) ?
    C6 C1 N1 C7 . . . . -141.8(5) ?
    C2 C1 N1 C7 . . . . 39.7(7) ?
    C17 C12 C13 C14 . . . . 0.1(7) ?
    N2 C12 C13 C14 . . . . -177.3(4) ?
    C12 C13 C14 C15 . . . . 0.0(7) ?
    C12 C13 C14 Cl2 . . . . 178.3(4) ?
    C13 C14 C15 C16 . . . . -0.5(7) ?
    Cl2 C14 C15 C16 . . . . -178.8(4) ?
    C13 C14 C15 C22 . . . . 178.3(5) ?
    Cl2 C14 C15 C22 . . . . 0.0(7) ?
    C14 C15 C16 C17 . . . . 1.0(8) ?
    C22 C15 C16 C17 . . . . -177.8(5) ?
    C13 C12 C17 C16 . . . . 0.3(7) ?
    N2 C12 C17 C16 . . . . 177.8(5) ?
    C15 C16 C17 C12 . . . . -0.9(8) ?
    O4 C18 C19 C20 . . . . 44.0(9) ?
    N2 C18 C19 C20 . . . . -137.0(6) ?
    C18 C19 C20 C21 . . . . -177.5(5) ?
    C19 C20 C21 O5 . . . . 19.0(9) ?
    C19 C20 C21 O6 . . . . -163.0(6) ?
    O4 C18 N2 C12 . . . . -3.1(10) ?
    C19 C18 N2 C12 . . . . 178.0(5) ?
    C13 C12 N2 C18 . . . . -44.3(8) ?
    C17 C12 N2 C18 . . . . 138.3(6) ?
loop_
    _geom_hbond_atom_site_label_D
    _geom_hbond_atom_site_label_H
    _geom_hbond_atom_site_label_A
    _geom_hbond_site_symmetry_A
    _geom_hbond_distance_DH
    _geom_hbond_distance_HA
    _geom_hbond_distance_DA
    _geom_hbond_angle_DHA
    N1 H1N O4 2_766 0.853(19) 2.05(2) 2.882(5) 165(5)
    O3 H3O O2 2_655 0.83(2) 1.83(2) 2.654(5) 173(7)
    N2 H2N O1 2_676 0.843(19) 2.07(2) 2.891(5) 165(5)
    O6 H6O O5 2_787 0.83(2) 1.90(3) 2.703(5) 164(7)
data_global
_journal_date_recd_electronic     2012-02-17
_journal_date_accepted     2012-02-20
_journal_name_full     'Acta Crystallographica, Section E'
_journal_year     2012
_journal_volume     68
_journal_issue      3
_journal_page_first     o835
_journal_page_last     o835
_journal_paper_category     QO
_journal_paper_doi     10.1107/S1600536812007623
_journal_coeditor_code     BT5820
_publ_contact_author_name     'Prof. B. Thimme Gowda'
_publ_contact_author_address
;
  Department of Chemistry
  Mangalore University
  Mangalagangotri 574 199
  Mangalore, India
;
_publ_contact_author_email     gowdabt@yahoo.com
_publ_contact_author_fax     '91 824 2287367'
_publ_contact_author_phone     '91 824 2287262'
_publ_section_title
;
<i>N</i>-(3-Chloro-4-methylphenyl)succinamic acid
;
loop_
    _publ_author_name
    _publ_author_address
    'U. Chaithanya'
; Department of Chemistry
  Mangalore University
  Mangalagangotri 574 199
  Mangalore, India
;
    'Sabine Foro'
; Institute of Materials Science
  Darmstadt University of Technology
  Petersenstrasse 23
  D-64287 Darmstadt, Germany
;
    'B. Thimme Gowda'
; Department of Chemistry
  Mangalore University
  Mangalagangotri 574 199
  Mangalore, India
;
