# Supplementary material for: N-(3-Chloro-4-methyl­phen­yl)succinamic acid
Source: Acta Crystallogr Sect E Struct Rep Online. 2012 Feb 24;68(Pt 3):o835. doi: 10.1107/S1600536812007623 (PMC3297894; doi:10.1107/S1600536812007623)
Supplement: Supplementary file 2 [file e-68-0o835-Isup2.hkl]

# 
# h,k,l, Fc-squared, Fo-squared, sigma(Fo-squared) and status flag 
# 
data_I
_shelx_title ' CS5 P-1' 
_shelx_refln_list_code          4 
_shelx_F_calc_maximum      206.89 
_exptl_crystal_F_000       504.00 
_reflns_d_resolution_high  0.8302 
 
loop_ 
 _symmetry_equiv_pos_as_xyz 
 'x, y, z' 
 '-x, -y, -z' 
 
_cell_length_a     6.8788 
_cell_length_b     7.9713 
_cell_length_c    21.1190 
_cell_angle_alpha  86.760 
_cell_angle_beta   86.480 
_cell_angle_gamma  79.450 
 
_shelx_F_squared_multiplier     1.000 
 
loop_ 
 _refln_index_h 
 _refln_index_k 
 _refln_index_l 
 _refln_F_squared_calc 
 _refln_F_squared_meas 
 _refln_F_squared_sigma 
 _refln_observed_status 
   1   0   0      104.35      100.46      3.57 o 
   2   0   0     2265.21     2412.90     29.41 o 
   3   0   0        2.91        1.86      1.51 o 
   4   0   0      155.60      181.79      9.64 o 
   5   0   0        2.51       -4.78      6.63 o 
   6   0   0       50.46       65.90      8.68 o 
   7   0   0        3.22        6.27      8.14 o 
   8   0   0       45.37       22.83      9.29 o 
  -7   1   0        1.04       -8.38      8.38 o 
  -6   1   0       45.94       45.39      7.84 o 
  -5   1   0      393.60      411.18     18.17 o 
  -4   1   0        0.71        0.60      2.79 o 
  -3   1   0      322.27      328.81      5.85 o 
  -2   1   0      295.70      326.69      5.17 o 
  -1   1   0    11737.85    11934.98     30.02 o 
   0   1   0       21.72       19.66      2.67 o 
   1   1   0     4951.73     4950.35     11.57 o 
   2   1   0        9.65        7.83      2.50 o 
   3   1   0     1415.19     1433.38     36.04 o 
   4   1   0      170.04      161.46      4.15 o 
   5   1   0      693.48      727.63     13.84 o 
   6   1   0        5.76       10.24      7.62 o 
   7   1   0       26.40       46.29      9.12 o 
  -7   2   0        0.66       -4.82      8.04 o 
  -6   2   0      975.17     1002.58     31.32 o 
  -5   2   0       30.51       34.05      4.03 o 
  -4   2   0      611.59      602.24      6.53 o 
  -3   2   0        8.35        7.60      2.77 o 
  -2   2   0      697.98      687.87      5.78 o 
  -1   2   0      120.37      130.28      2.17 o 
   0   2   0      768.40      960.32      6.38 o 
   1   2   0      230.49      233.58      9.61 o 
   2   2   0     5570.61     5595.44     14.96 o 
   3   2   0        5.06        3.21      3.25 o 
   4   2   0        0.31        3.49      5.22 o 
   5   2   0        0.21       -1.31      4.79 o 
   6   2   0      157.81      148.52      9.55 o 
   7   2   0        0.10        8.83      8.54 o 
   8   2   0        4.96        5.48      9.07 o 
  -7   3   0        3.33       31.77      6.87 o 
  -6   3   0       64.38       64.80      4.76 o 
  -5   3   0      754.63      717.24     10.44 o 
  -4   3   0       31.56       26.93      3.38 o 
  -3   3   0      329.56      340.81      8.16 o 
  -2   3   0       54.31       36.65      1.67 o 
  -1   3   0      888.18      947.74      7.18 o 
   0   3   0       16.80       15.95      1.73 o 
   1   3   0        3.54       13.44      1.94 o 
   2   3   0      153.94      173.83      7.97 o 
   3   3   0      991.33     1027.14     33.27 o 
   4   3   0       35.44       30.35      5.00 o 
   5   3   0      271.83      271.30      6.84 o 
   6   3   0       23.09       20.98      7.81 o 
   7   3   0       19.94        9.81      8.06 o 
   8   3   0        1.71       44.48      9.23 o 
  -6   4   0       14.40        4.80      5.33 o 
  -5   4   0       27.15       18.10      6.37 o 
  -4   4   0       18.75        7.12      4.60 o 
  -3   4   0       14.65       15.31      4.37 o 
  -2   4   0      331.44      317.99      6.71 o 
  -1   4   0      106.17      116.97      4.00 o 
   0   4   0      312.49      329.38      5.66 o 
   1   4   0        0.59        2.71      1.17 o 
   2   4   0      295.85      323.31     11.63 o 
   3   4   0       94.04      105.39      4.91 o 
   4   4   0       92.45       95.23     13.51 o 
   5   4   0        4.32       10.29      6.35 o 
   6   4   0        6.52        8.19     10.07 o 
   7   4   0        3.50        2.69      8.14 o 
   8   4   0        9.56       -9.22      9.22 o 
  -6   5   0        2.00       -7.86     12.47 o 
  -5   5   0        0.42       -6.47     12.82 o 
  -4   5   0        1.30        1.87      4.50 o 
  -3   5   0      354.15      330.47      7.34 o 
  -2   5   0       31.28       35.16      3.68 o 
  -1   5   0       12.75       20.52      2.85 o 
   0   5   0      237.20      231.98      8.44 o 
   1   5   0      663.07      605.97     10.13 o 
   2   5   0      316.68      317.40      4.12 o 
   3   5   0      156.38      163.45      3.34 o 
   4   5   0        1.95       -2.04      3.75 o 
   5   5   0       19.26       20.66     10.61 o 
   6   5   0       15.56       17.88      4.95 o 
   7   5   0        3.54       43.82      8.82 o 
  -5   6   0        3.22       13.61      9.27 o 
  -4   6   0       25.64       36.80      5.64 o 
  -3   6   0        0.76        9.42      4.84 o 
  -2   6   0      266.61      247.96      5.53 o 
  -1   6   0        8.60       13.40      3.53 o 
   0   6   0       95.55      107.66      4.99 o 
   1   6   0       44.80       45.29      8.30 o 
   2   6   0       10.68       22.80      9.40 o 
   3   6   0        2.83       -0.71      7.33 o 
   4   6   0        9.05       10.88      7.74 o 
   5   6   0       34.06       10.02      7.33 o 
   6   6   0       54.75       45.38      7.88 o 
   7   6   0       25.56       40.45      8.29 o 
  -4   7   0        2.90       15.63      9.83 o 
  -3   7   0      190.14      225.99     12.15 o 
  -2   7   0       71.39       60.92     15.82 o 
  -1   7   0      108.00      112.63      6.37 o 
   0   7   0       26.76       34.91      7.29 o 
   1   7   0        1.09       -1.88      4.45 o 
   2   7   0       16.14        6.99      7.34 o 
   3   7   0       11.33        9.15      7.76 o 
   4   7   0        5.60        5.62      8.31 o 
   6   7   0        0.03       -7.64      7.64 o 
  -3   8   0        0.32       -9.44      9.44 o 
  -2   8   0        1.06       -2.83      8.02 o 
  -1   8   0       16.23        9.61      9.12 o 
   0   8   0        7.91        9.13      5.83 o 
   1   8   0        3.56       -0.21      6.84 o 
   2   8   0      191.00      203.16     10.73 o 
   3   8   0       31.13       34.09      8.71 o 
   4   8   0       10.63        1.02      8.96 o 
   5   8   0        6.37       26.17      8.99 o 
  -1   9   0        4.60       31.22      9.25 o 
   0   9   0       12.48       83.30      9.81 o 
   1   9   0       25.31       31.99      7.83 o 
   2   9   0        0.12       -5.74      7.84 o 
   3   9   0       28.31       42.38      9.39 o 
   4   9   0        0.35       38.27      8.95 o 
  -3  -9   1       42.09       45.62      9.38 o 
  -2  -9   1       72.96       64.78      9.24 o 
  -1  -9   1       80.20       57.76      8.37 o 
   0  -9   1       32.33       95.48     10.36 o 
   1  -9   1        0.83       -8.05      8.05 o 
  -4  -8   1        1.46       21.46      8.58 o 
  -3  -8   1        6.16       13.57      8.05 o 
  -2  -8   1        1.60        2.13      7.49 o 
  -1  -8   1        4.34       11.67      7.09 o 
   0  -8   1        0.42        5.52      5.19 o 
   1  -8   1       17.28       21.16      5.71 o 
   2  -8   1       40.81       42.54      6.24 o 
   3  -8   1       33.76       48.12      9.96 o 
  -6  -7   1       13.44       31.81      8.55 o 
  -5  -7   1       18.07       24.46      8.02 o 
  -4  -7   1       34.53       33.62      8.77 o 
  -3  -7   1        9.65       -2.11      7.52 o 
  -2  -7   1        0.00       -6.79      6.79 o 
  -1  -7   1       19.10       25.97     10.78 o 
   0  -7   1       47.84       49.77     10.25 o 
   1  -7   1       60.35       82.12      8.33 o 
   2  -7   1        5.22       -5.20      5.20 o 
   3  -7   1        3.39       -6.43      8.96 o 
   4  -7   1        1.08       -9.66      9.66 o 
  -7  -6   1        7.79       -3.20      7.01 o 
  -6  -6   1       90.82      125.05      9.47 o 
  -5  -6   1        1.13        9.65      7.28 o 
  -4  -6   1        0.18       -7.68      7.68 o 
  -3  -6   1       10.16        8.73      6.99 o 
  -2  -6   1       74.81       82.69      7.99 o 
  -1  -6   1        8.38        8.46      2.86 o 
   0  -6   1      116.57      114.73     12.14 o 
   1  -6   1       90.66       90.81      4.23 o 
   2  -6   1       38.41       52.46      6.18 o 
   3  -6   1       14.07       12.28      5.35 o 
   4  -6   1       15.80        5.15      5.03 o 
   5  -6   1        3.14       26.26     22.36 o 
  -7  -5   1       20.87       -8.15      8.15 o 
  -6  -5   1        5.60        8.68      7.58 o 
  -5  -5   1        2.43        8.50      5.34 o 
  -4  -5   1       57.60       41.66      2.97 o 
  -3  -5   1      193.02      199.65     20.33 o 
  -2  -5   1       15.80       21.32      3.02 o 
  -1  -5   1      256.12      273.55      7.84 o 
   0  -5   1       83.80       92.07      3.30 o 
   1  -5   1        3.12        3.48      2.57 o 
   2  -5   1       84.70       81.82      5.57 o 
   3  -5   1       57.28       56.76      5.32 o 
   4  -5   1       35.35       29.59      5.17 o 
   5  -5   1       81.58       68.14     12.28 o 
   6  -5   1        8.22       15.20     17.13 o 
  -7  -4   1        0.31        6.60      7.67 o 
  -6  -4   1       67.04       66.83      9.76 o 
  -5  -4   1        4.64        7.22      4.55 o 
  -4  -4   1      175.58      180.82     15.96 o 
  -3  -4   1      220.93      217.39     18.34 o 
  -2  -4   1      301.76      327.52     13.85 o 
  -1  -4   1       79.30       86.66      3.77 o 
   0  -4   1      498.14      529.84      7.57 o 
   1  -4   1       80.50       89.18      2.52 o 
   2  -4   1        2.72        0.66      3.27 o 
   3  -4   1        0.03       -3.78      4.49 o 
   4  -4   1      526.85      489.18     22.75 o 
   5  -4   1       36.84       44.15      5.61 o 
   6  -4   1       53.82       47.47      5.84 o 
  -8  -3   1        0.00       -8.63      9.03 o 
  -7  -3   1       12.83       28.54      8.58 o 
  -6  -3   1        4.14       -1.90      7.15 o 
  -5  -3   1      139.51      136.59      9.41 o 
  -4  -3   1        5.87        8.70      3.68 o 
  -3  -3   1       99.15       81.42      4.64 o 
  -2  -3   1      295.46      258.28      8.58 o 
  -1  -3   1      598.94      608.80      8.11 o 
   0  -3   1        9.60       10.07      2.14 o 
   1  -3   1     1019.54     1026.78     14.00 o 
   2  -3   1      111.00      103.67      2.09 o 
   3  -3   1      762.71      756.71      6.76 o 
   4  -3   1       34.81       37.79      3.56 o 
   5  -3   1     1596.73     1578.62     41.88 o 
   6  -3   1       28.20       23.62      5.15 o 
   7  -3   1        1.11       -6.10      6.10 o 
  -8  -2   1       41.02       19.97      9.97 o 
  -7  -2   1        3.44       -4.84      7.83 o 
  -6  -2   1      116.06      134.64      9.41 o 
  -5  -2   1       92.97       88.63      8.45 o 
  -4  -2   1     1503.20     1474.33     39.38 o 
  -3  -2   1      281.14      263.68      4.80 o 
  -2  -2   1       27.10       34.02      3.13 o 
  -1  -2   1       30.92       32.92      1.34 o 
   0  -2   1       74.01       74.01      2.42 o 
   1  -2   1      973.54      959.49      6.06 o 
   2  -2   1     3415.88     3546.20     14.40 o 
   3  -2   1        8.89        5.96      2.76 o 
   4  -2   1       11.47       12.40      3.28 o 
   5  -2   1       68.11       77.52      4.37 o 
   6  -2   1        0.17       10.78     10.86 o 
   7  -2   1       38.02       44.40      5.37 o 
  -8  -1   1        3.36       43.37     10.02 o 
  -7  -1   1       58.42       28.69      8.56 o 
  -6  -1   1        3.76       -7.22      7.22 o 
  -5  -1   1       19.52       38.46      7.59 o 
  -4  -1   1        0.19        5.06      3.84 o 
  -3  -1   1        7.69        8.22      2.92 o 
  -2  -1   1      101.84      105.70      3.14 o 
  -1  -1   1     5488.64     5521.39     71.88 o 
   0  -1   1        4.20       47.02      2.77 o 
   1  -1   1     8017.77     8428.60     15.71 o 
   2  -1   1      226.44      251.10      3.49 o 
   3  -1   1      208.96      212.83      6.11 o 
   4  -1   1       21.02       27.40      3.89 o 
   5  -1   1        0.09        9.14      4.59 o 
   6  -1   1        0.12        0.62      8.67 o 
   7  -1   1       78.12      113.43      9.95 o 
  -8   0   1        0.76       36.71     10.29 o 
  -7   0   1       18.88       40.53      9.18 o 
  -6   0   1        1.33       -7.56      7.97 o 
  -5   0   1       42.01       38.46      6.84 o 
  -4   0   1      297.18      345.49      9.29 o 
  -3   0   1       19.72       25.11      1.91 o 
  -2   0   1     3445.19     3606.08     37.29 o 
  -1   0   1      195.23      170.34      4.14 o 
   1   0   1       15.22       10.96      2.13 o 
   2   0   1       56.11       64.26      3.18 o 
   3   0   1       36.72       33.17      2.02 o 
   4   0   1      382.52      416.05      9.51 o 
   5   0   1        2.14       17.67      4.20 o 
   6   0   1      121.15      115.90      9.57 o 
   7   0   1       15.57       28.82      8.81 o 
   8   0   1       52.78       69.25     10.11 o 
  -7   1   1        0.02        5.39      8.61 o 
  -6   1   1      159.96      160.21      9.68 o 
  -5   1   1      962.79     1003.02     20.85 o 
  -4   1   1        3.35        4.60      2.91 o 
  -3   1   1     2930.27     2809.83     39.91 o 
  -2   1   1       78.48       89.88      2.71 o 
  -1   1   1      202.86      215.82      2.65 o 
   0   1   1        4.73        4.01      1.94 o 
   1   1   1       61.58       51.77      3.02 o 
   2   1   1       73.80       68.56      3.05 o 
   3   1   1       76.40       87.01      4.66 o 
   4   1   1        4.23        9.74      2.87 o 
   5   1   1      318.37      313.55     10.96 o 
   6   1   1        1.11        8.03      7.51 o 
   7   1   1       93.94       82.87      9.79 o 
   8   1   1        0.91       49.67      9.66 o 
  -7   2   1        4.22       19.22      8.27 o 
  -6   2   1       20.27       28.25      7.54 o 
  -5   2   1       40.54       50.39      3.97 o 
  -4   2   1      175.03      173.74      4.60 o 
  -3   2   1        9.49        8.24      2.70 o 
  -2   2   1       79.89       64.89      2.70 o 
  -1   2   1        2.11        4.75      1.77 o 
   0   2   1     1024.46     1106.66     15.92 o 
   1   2   1        0.22       -0.44      2.30 o 
   2   2   1      884.20      829.14     14.43 o 
   3   2   1       84.53       86.75      3.89 o 
   4   2   1        0.14       14.13      3.85 o 
   5   2   1        2.33       -0.95      5.89 o 
   6   2   1       59.82       55.65      8.36 o 
   7   2   1        1.72       -4.64      7.87 o 
   8   2   1        6.43       28.31      9.42 o 
  -7   3   1       32.07       36.06      9.16 o 
  -6   3   1       96.34       69.71      4.66 o 
  -5   3   1       39.56       42.60      4.30 o 
  -4   3   1        3.70        4.54      3.26 o 
  -3   3   1      167.31      155.58      3.92 o 
  -2   3   1       13.46        7.64      3.05 o 
  -1   3   1      168.64      200.91      3.54 o 
   0   3   1      123.30      123.23      2.60 o 
   1   3   1     2116.67     2131.56     27.61 o 
   2   3   1      427.96      398.69     13.47 o 
   3   3   1     1832.35     1951.15     11.38 o 
   4   3   1       17.05       17.07      3.65 o 
   5   3   1       34.59       28.72      5.02 o 
   6   3   1        0.52        0.93      7.55 o 
   7   3   1       17.08        8.46      8.09 o 
  -6   4   1       18.61       23.13      7.69 o 
  -5   4   1        0.51        1.78      4.85 o 
  -4   4   1       10.09       18.42      4.72 o 
  -3   4   1       21.05       24.21      4.23 o 
  -2   4   1      221.16      293.32      3.89 o 
  -1   4   1      108.11      124.86      3.77 o 
   0   4   1      601.94      621.78      4.45 o 
   1   4   1      182.71      183.88      3.87 o 
   2   4   1     1656.58     1596.53     27.52 o 
   3   4   1      671.39      681.01     29.35 o 
   4   4   1       98.58      110.91      5.07 o 
   5   4   1        1.77        1.87      6.06 o 
   6   4   1      186.44      180.34     13.67 o 
   7   4   1        3.36        3.80      7.88 o 
   8   4   1        0.08       41.28      9.57 o 
  -6   5   1        9.96       27.47      6.11 o 
  -5   5   1        0.72        6.96      6.76 o 
  -4   5   1      120.84      103.81      5.74 o 
  -3   5   1      113.89      130.54      5.75 o 
  -2   5   1       17.37       17.61      3.71 o 
  -1   5   1      388.53      386.25      4.56 o 
   0   5   1        0.24       -2.17      2.67 o 
   1   5   1      188.14      196.95      3.66 o 
   2   5   1       11.76       11.20      3.42 o 
   3   5   1      187.40      174.69      6.76 o 
   4   5   1       26.64       26.82      4.14 o 
   5   5   1        0.48       -1.70      4.38 o 
   6   5   1       24.61       11.69      4.80 o 
   7   5   1      172.35      147.57     10.17 o 
  -5   6   1        1.29       43.08     28.45 o 
  -4   6   1      226.85      224.85     12.40 o 
  -3   6   1       52.22       51.64      8.46 o 
  -2   6   1      609.12      604.39     10.24 o 
  -1   6   1      145.92      134.02      8.25 o 
   0   6   1        1.21       -3.78      3.78 o 
   1   6   1        0.86        7.81      3.97 o 
   2   6   1      202.30      204.69      9.18 o 
   3   6   1        5.86        2.94      7.28 o 
   4   6   1       50.50       46.35      8.20 o 
   5   6   1        7.08        8.68      7.80 o 
   6   6   1        0.24       -6.99      6.99 o 
  -4   7   1       11.40       19.76     10.13 o 
  -3   7   1        2.93       -3.59      8.83 o 
  -2   7   1        5.33       -5.19      5.19 o 
  -1   7   1       18.08       17.67      7.00 o 
   0   7   1      116.31      138.85      6.75 o 
   1   7   1      674.14      676.81     29.28 o 
   2   7   1       46.19       65.88      8.53 o 
   3   7   1      126.71      131.07      9.88 o 
   4   7   1        2.48       -7.95      7.95 o 
   5   7   1        5.69        1.45      8.67 o 
   6   7   1        1.67        6.27      7.94 o 
  -3   8   1        0.25       10.76      9.15 o 
  -2   8   1       40.90       40.24      6.09 o 
  -1   8   1        2.14       17.47      5.52 o 
   0   8   1       19.33       21.18     11.80 o 
   1   8   1       37.24       36.97      7.61 o 
   2   8   1       12.47        5.78      7.72 o 
   3   8   1       77.46       87.03      9.77 o 
   4   8   1      338.50      366.58     13.97 o 
   5   8   1       13.04       -0.88      8.24 o 
  -1   9   1        3.17       -8.56      8.56 o 
   0   9   1        2.64       42.04     37.97 o 
   1   9   1       10.82        5.73      7.02 o 
   2   9   1       15.13       27.76      7.89 o 
   3   9   1       63.76       75.38      9.64 o 
   4   9   1        0.11       -8.19      8.19 o 
  -3  -9   2       33.47       47.11      9.45 o 
  -2  -9   2        3.78       11.38      8.09 o 
  -1  -9   2       60.04       69.42      8.65 o 
   0  -9   2        0.91       31.20      8.88 o 
   1  -9   2       50.04        0.10      9.23 o 
  -5  -8   2        8.53       22.97      8.65 o 
  -4  -8   2        0.91       -3.07      7.77 o 
  -3  -8   2        0.91       -0.44      8.02 o 
  -2  -8   2       28.48       23.31      7.65 o 
  -1  -8   2        5.37        4.90      6.72 o 
   0  -8   2       15.04       12.90      7.32 o 
   1  -8   2        7.18        2.42      5.44 o 
   2  -8   2       70.71       67.87      6.67 o 
   3  -8   2        0.21       12.43      9.69 o 
  -6  -7   2        5.71       -5.50      7.83 o 
  -5  -7   2        0.55        4.49      8.29 o 
  -4  -7   2        0.00       -7.81      7.81 o 
  -3  -7   2       16.47       21.92      8.09 o 
  -2  -7   2        4.97        8.77      7.06 o 
  -1  -7   2      117.97      129.88      8.41 o 
   0  -7   2        0.15       12.01      7.47 o 
   1  -7   2        0.03       12.79      5.24 o 
   2  -7   2        9.93        7.96      9.30 o 
   3  -7   2       20.08       47.74      9.83 o 
   4  -7   2       25.27       24.32      9.65 o 
  -7  -6   2        0.35       27.60      8.14 o 
  -6  -6   2       60.31       47.49      8.49 o 
  -5  -6   2        2.99        3.24      3.85 o 
  -4  -6   2       70.15       59.92      4.31 o 
  -3  -6   2       47.47       40.29      4.16 o 
  -2  -6   2       74.27       78.09     12.02 o 
  -1  -6   2       20.69       31.24      3.16 o 
   0  -6   2      153.62      147.45      7.89 o 
   1  -6   2        0.41        1.29      3.49 o 
   2  -6   2       11.45        9.21      3.96 o 
   3  -6   2       21.06       37.13      5.41 o 
   4  -6   2       38.08       28.47      6.95 o 
   5  -6   2        1.01        7.34      9.82 o 
  -7  -5   2       24.74       39.68      8.68 o 
  -6  -5   2        0.14       -3.80      8.41 o 
  -5  -5   2       30.47       36.09      4.76 o 
  -4  -5   2        0.51        2.45      2.79 o 
  -3  -5   2      279.56      283.35      5.47 o 
  -2  -5   2      188.55      166.67      3.73 o 
  -1  -5   2      162.30      143.85      6.58 o 
   0  -5   2      473.29      459.19      5.18 o 
   1  -5   2      368.44      380.32      4.57 o 
   2  -5   2       11.64       11.01      3.66 o 
   3  -5   2      106.01      126.17      6.07 o 
   4  -5   2       38.80       36.81      7.31 o 
   5  -5   2      122.65      124.26      7.00 o 
   6  -5   2       51.68       66.59      6.23 o 
  -7  -4   2        1.14       -0.95      7.90 o 
  -6  -4   2       38.34       40.70      5.03 o 
  -5  -4   2        1.05        0.12      6.00 o 
  -4  -4   2       14.41        9.54      3.74 o 
  -3  -4   2        2.00       -1.24      2.83 o 
  -2  -4   2      950.05     1008.33     16.16 o 
  -1  -4   2      133.15      148.38      3.80 o 
   0  -4   2      146.61      144.37      6.40 o 
   1  -4   2       95.86       92.78      3.49 o 
   2  -4   2      328.96      338.55      9.31 o 
   3  -4   2       14.09       21.45      4.81 o 
   4  -4   2      367.68      336.18      7.92 o 
   5  -4   2        6.85        9.10      5.17 o 
   6  -4   2      145.24      155.69      8.77 o 
  -8  -3   2        0.35        1.20      8.85 o 
  -7  -3   2       21.66       20.26      8.14 o 
  -6  -3   2       55.06       57.88      8.06 o 
  -5  -3   2      241.55      213.15      6.65 o 
  -4  -3   2      126.18      124.33      4.66 o 
  -3  -3   2      116.82      150.62      7.57 o 
  -2  -3   2        1.10        1.72      1.52 o 
  -1  -3   2      336.71      368.14      5.62 o 
   0  -3   2       14.94       28.66      1.99 o 
   1  -3   2        5.21        3.95      1.72 o 
   2  -3   2       81.52       70.82      3.89 o 
   3  -3   2      502.00      534.79      5.86 o 
   4  -3   2       43.44       36.66      3.58 o 
   5  -3   2        0.05        8.29      4.30 o 
   6  -3   2        0.58        2.84      5.30 o 
   7  -3   2        0.10        2.60      6.41 o 
  -8  -2   2       38.86       70.99     11.11 o 
  -7  -2   2        1.49        1.49      8.11 o 
  -6  -2   2      112.99       93.77      8.66 o 
  -5  -2   2        1.18       -4.06      7.24 o 
  -4  -2   2      177.16      171.23      6.25 o 
  -3  -2   2      336.63      347.11     22.74 o 
  -2  -2   2     2995.60     2995.37     11.59 o 
  -1  -2   2     1293.41     1302.06     21.39 o 
   0  -2   2    21589.87    22505.58    244.08 o 
   1  -2   2        5.22        3.20      1.27 o 
   2  -2   2      332.39      251.37      3.72 o 
   3  -2   2      181.99      157.43      3.84 o 
   4  -2   2        5.88       -0.05      3.13 o 
   5  -2   2      147.42      118.47      4.62 o 
   6  -2   2        0.18        0.00      4.85 o 
   7  -2   2        2.11        7.35      5.80 o 
  -8  -1   2       16.62       -2.30      9.33 o 
  -7  -1   2       64.86       97.39      9.99 o 
  -6  -1   2       41.40       50.69      8.31 o 
  -5  -1   2       87.73       77.53      7.66 o 
  -4  -1   2       51.86       42.32      3.34 o 
  -3  -1   2      368.51      325.06      4.81 o 
  -2  -1   2      470.26      455.68      4.74 o 
  -1  -1   2      658.46      633.14      8.61 o 
   0  -1   2       33.08       24.27      1.89 o 
   1  -1   2      362.25      386.65      7.60 o 
   2  -1   2       51.89       59.16      2.58 o 
   3  -1   2        0.45        3.72      2.71 o 
   4  -1   2        0.10       -0.56      3.68 o 
   5  -1   2        2.32        4.07      4.98 o 
   6  -1   2        0.87        0.71      4.70 o 
   7  -1   2       17.02       11.18      8.02 o 
  -7   0   2        0.11       -8.05      8.05 o 
  -6   0   2      178.83      189.20     10.19 o 
  -5   0   2        0.29       10.81      6.90 o 
  -4   0   2      115.13      128.88      6.43 o 
  -3   0   2       10.78       10.62      3.03 o 
  -2   0   2      862.22      771.31      5.69 o 
  -1   0   2        0.11        4.75      3.35 o 
   1   0   2        3.59        8.23      2.18 o 
   2   0   2      334.96      307.17      4.40 o 
   3   0   2      109.61      119.72      5.17 o 
   4   0   2     1414.38     1426.74     15.57 o 
   5   0   2        0.79        2.85      5.02 o 
   6   0   2      224.81      231.29     10.71 o 
   7   0   2        2.37        1.80      7.81 o 
   8   0   2       47.11       46.34      8.85 o 
  -7   1   2       40.25       31.77      8.98 o 
  -6   1   2        2.19        5.31      7.28 o 
  -5   1   2     1814.79     1690.95     71.02 o 
  -4   1   2       74.76       62.06      3.47 o 
  -3   1   2       42.30       32.25      2.85 o 
  -2   1   2        0.29        1.88      2.21 o 
  -1   1   2     3126.78     3059.14     13.48 o 
   0   1   2        9.55       16.33      2.36 o 
   1   1   2       57.93       58.18      3.22 o 
   2   1   2      123.47      115.53      3.12 o 
   3   1   2        4.89        9.97      2.44 o 
   4   1   2       98.11      113.00      7.54 o 
   5   1   2      307.61      296.22     10.55 o 
   6   1   2        0.09       -7.04      7.04 o 
   7   1   2        5.72       23.24      8.79 o 
  -7   2   2        4.67       -5.37      7.88 o 
  -6   2   2      184.86      159.13     10.67 o 
  -5   2   2        2.82        8.74      4.08 o 
  -4   2   2      755.87      742.47     11.89 o 
  -3   2   2       21.53       13.13      2.78 o 
  -2   2   2      873.77      860.03      7.20 o 
  -1   2   2       79.87       80.02      2.07 o 
   0   2   2        5.48        4.75      1.72 o 
   1   2   2        0.19        0.59      1.90 o 
   2   2   2     3252.28     3191.55     16.05 o 
   3   2   2      441.62      453.12     14.74 o 
   4   2   2     1701.05     1633.57     18.95 o 
   5   2   2       63.70       52.14      7.43 o 
   6   2   2       13.82       12.27      7.86 o 
   7   2   2        0.20        2.25      8.18 o 
   8   2   2       34.33       27.07      8.98 o 
  -7   3   2      149.44      177.65     36.09 o 
  -6   3   2        0.09       14.24      5.89 o 
  -5   3   2       90.41       98.03      6.52 o 
  -4   3   2       86.61       76.79      3.89 o 
  -3   3   2      179.66      164.15      4.12 o 
  -2   3   2      471.37      455.60      6.74 o 
  -1   3   2        8.99        5.21      2.25 o 
   0   3   2       25.97       39.06      2.41 o 
   1   3   2      898.33      932.86     16.63 o 
   2   3   2       11.86       14.93      3.44 o 
   3   3   2      223.66      212.34      8.03 o 
   4   3   2       80.81       72.68      4.17 o 
   5   3   2        0.88       -1.12      3.88 o 
   6   3   2        0.87       -3.50      7.16 o 
   7   3   2       25.93       24.00      8.70 o 
   8   3   2        0.70       49.07      9.82 o 
  -6   4   2      108.29      104.74     12.02 o 
  -5   4   2        4.46       -1.44      4.46 o 
  -4   4   2       11.87       11.90      4.58 o 
  -3   4   2        8.45       17.73      4.43 o 
  -2   4   2     2774.73     3021.01     31.29 o 
  -1   4   2      774.84      775.52      7.40 o 
   0   4   2     2072.98     2061.58     29.69 o 
   1   4   2       48.05       46.80      2.67 o 
   2   4   2       32.54       41.80      1.60 o 
   3   4   2      284.77      297.36      6.54 o 
   4   4   2       80.57       85.03      5.35 o 
   5   4   2       53.47       53.72      4.71 o 
   6   4   2      192.54      191.05     11.01 o 
   7   4   2       13.59       18.81      8.19 o 
  -6   5   2        0.61       -9.07      9.07 o 
  -5   5   2       34.64       18.36      5.04 o 
  -4   5   2       13.55        2.44      4.50 o 
  -3   5   2      486.20      412.06     17.10 o 
  -2   5   2        0.90        1.27      3.38 o 
  -1   5   2      532.07      616.25      7.37 o 
   0   5   2      165.28      166.18      3.64 o 
   1   5   2       42.93       44.34      5.55 o 
   2   5   2       25.73       26.62      2.10 o 
   3   5   2       23.08       26.44      6.94 o 
   4   5   2       32.12       39.80      6.88 o 
   5   5   2       90.82      104.32      5.42 o 
   6   5   2        1.82       23.30      7.80 o 
   7   5   2       57.52      105.07      9.07 o 
  -5   6   2        3.56       -2.56      9.21 o 
  -4   6   2       59.81       29.17      9.49 o 
  -3   6   2       20.54       22.14      8.07 o 
  -2   6   2        1.38        1.26      5.01 o 
  -1   6   2       27.34       26.64     13.41 o 
   0   6   2       28.23       34.47      6.34 o 
   1   6   2        1.39        0.94      7.10 o 
   2   6   2      107.65      103.01      4.94 o 
   3   6   2        0.10        7.00      6.96 o 
   4   6   2        1.37       -7.95      7.95 o 
   5   6   2        0.37       -5.18      7.71 o 
   6   6   2       25.99       34.03      7.81 o 
   7   6   2        5.49       30.74      6.45 o 
  -4   7   2        2.10      -10.00     10.00 o 
  -3   7   2        0.71        6.61      8.66 o 
  -2   7   2        1.91        5.48     14.62 o 
  -1   7   2       50.08       45.69      5.80 o 
   0   7   2       10.70        0.68      4.26 o 
   1   7   2      160.82      181.79      6.25 o 
   2   7   2       70.57       72.95      7.95 o 
   3   7   2      186.66      196.57     10.61 o 
   4   7   2       30.43       33.57      8.48 o 
   5   7   2        5.12       -7.44      8.30 o 
   6   7   2        4.38       -7.37      7.81 o 
  -3   8   2        1.20       -4.20      9.07 o 
  -2   8   2        5.92        6.65      7.44 o 
  -1   8   2        1.39       -0.42      5.49 o 
   0   8   2        1.24       -4.02      5.01 o 
   1   8   2       12.27       18.18      4.94 o 
   2   8   2       26.60       42.22      8.48 o 
   3   8   2        2.52        3.21      8.31 o 
   4   8   2       89.22       74.37     10.40 o 
   5   8   2        2.67       12.11      8.92 o 
  -1   9   2       21.63       40.40     42.51 o 
   0   9   2       20.78       82.84     26.80 o 
   1   9   2       21.84       30.04      7.81 o 
   2   9   2       11.48        4.00      7.63 o 
   3   9   2       30.53       40.77      9.41 o 
   4   9   2        0.00       24.30      9.05 o 
  -3  -9   3        1.29       -8.21      8.21 o 
  -2  -9   3        1.70       -7.44      7.44 o 
  -1  -9   3        0.48        3.20     13.60 o 
   0  -9   3        9.24       35.11      8.31 o 
  -4  -8   3        0.75       17.10      7.68 o 
  -3  -8   3        0.01       10.71      8.35 o 
  -2  -8   3        1.12        6.84      7.23 o 
  -1  -8   3        1.34        4.04      6.87 o 
   0  -8   3        5.47        4.03      7.61 o 
   1  -8   3        0.15        1.68     10.00 o 
   2  -8   3        4.23        6.57      5.84 o 
   3  -8   3        5.22       -9.51      9.51 o 
  -6  -7   3        0.20       19.72      8.19 o 
  -5  -7   3        4.76       -7.55      7.55 o 
  -4  -7   3        4.31       20.12      7.67 o 
  -3  -7   3       74.74       77.90      8.51 o 
  -2  -7   3       26.43       22.72      7.37 o 
  -1  -7   3       52.94       49.61      7.04 o 
   0  -7   3       56.90       65.40      8.92 o 
   1  -7   3       12.43       10.19      4.97 o 
   2  -7   3       92.73       87.11      6.44 o 
   3  -7   3      214.85      175.37      7.43 o 
   4  -7   3       11.48       12.41      6.25 o 
  -7  -6   3        0.18       -7.62      7.62 o 
  -6  -6   3        4.98        6.43      4.43 o 
  -5  -6   3        1.01        2.18      4.14 o 
  -4  -6   3       11.58       15.01      3.99 o 
  -3  -6   3        1.71       -3.40      3.75 o 
  -2  -6   3       70.59       87.23      4.75 o 
  -1  -6   3       48.47       50.13      5.95 o 
   0  -6   3      118.84      134.57      4.08 o 
   1  -6   3       16.10       12.00      4.13 o 
   2  -6   3      187.22      158.66      5.27 o 
   3  -6   3        0.75       -4.25      5.08 o 
   4  -6   3       20.38       32.17      5.97 o 
   5  -6   3        0.14        8.51      6.03 o 
  -7  -5   3        4.26       -7.47      7.47 o 
  -6  -5   3       15.08       22.30      5.11 o 
  -5  -5   3       27.32       24.64      4.82 o 
  -4  -5   3      102.72       94.76      3.93 o 
  -3  -5   3      225.74      205.92     11.08 o 
  -2  -5   3       30.25       19.91      3.71 o 
  -1  -5   3       95.26       87.47      4.57 o 
   0  -5   3       90.03       95.33      3.40 o 
   1  -5   3       12.40        9.28      2.64 o 
   2  -5   3       37.43       36.36      3.94 o 
   3  -5   3      711.38      716.38     10.13 o 
   4  -5   3       37.05       44.72      6.78 o 
   5  -5   3      380.19      346.73      9.06 o 
   6  -5   3       11.88        7.92     12.86 o 
  -7  -4   3        1.06        4.49      8.16 o 
  -6  -4   3       72.91       49.80      8.62 o 
  -5  -4   3       78.25       82.29      9.05 o 
  -4  -4   3       75.33       68.96      6.61 o 
  -3  -4   3      245.02      225.63      9.79 o 
  -2  -4   3      764.03      764.76     20.88 o 
  -1  -4   3       52.32       45.57      2.51 o 
   0  -4   3        1.72        3.21      2.23 o 
   1  -4   3      193.35      176.44      2.75 o 
   2  -4   3      389.56      346.20      5.48 o 
   3  -4   3       39.63       23.86      4.86 o 
   4  -4   3        3.43        8.95      6.42 o 
   5  -4   3       20.96       13.55      5.10 o 
   6  -4   3      191.79      153.60      9.50 o 
  -8  -3   3        4.30       31.66     10.93 o 
  -7  -3   3       16.58       24.89      8.78 o 
  -6  -3   3        5.45       -0.60      7.50 o 
  -5  -3   3      147.46      148.60     15.07 o 
  -4  -3   3        0.00       -0.46      3.70 o 
  -3  -3   3      954.67     1003.90     19.81 o 
  -2  -3   3      626.67      631.51     10.97 o 
  -1  -3   3     1858.44     1842.50     32.06 o 
   0  -3   3      173.63      158.37      3.81 o 
   1  -3   3      689.21      736.56     12.24 o 
   2  -3   3      230.05      176.81      4.47 o 
   3  -3   3        0.08       -0.32      2.91 o 
   4  -3   3        0.01       -2.24      3.39 o 
   5  -3   3      337.25      367.10      8.21 o 
   6  -3   3        3.26       12.67      7.31 o 
   7  -3   3        0.50       13.82      7.13 o 
  -8  -2   3       30.48       -7.44      9.54 o 
  -7  -2   3       18.13       21.02      8.24 o 
  -6  -2   3        8.46       21.82      8.26 o 
  -5  -2   3        0.70       -1.64      4.72 o 
  -4  -2   3       26.21       28.72      6.85 o 
  -3  -2   3        0.81        3.26      3.42 o 
  -2  -2   3     1741.87     1646.04     40.37 o 
  -1  -2   3      752.03      777.99     22.88 o 
   0  -2   3    42804.64    42054.63    219.65 o 
   1  -2   3     2447.11     2409.46     11.50 o 
   2  -2   3       57.97       53.59      2.29 o 
   3  -2   3        2.10        1.79      2.75 o 
   4  -2   3       57.44       51.28      3.57 o 
   5  -2   3      201.92      181.73      7.67 o 
   6  -2   3       66.68       77.63      9.85 o 
   7  -2   3        5.50       -4.70      5.53 o 
  -8  -1   3        3.70       11.14      9.09 o 
  -7  -1   3        3.39       -3.14      8.99 o 
  -6  -1   3       29.23       18.84      7.77 o 
  -5  -1   3        2.25        9.66      6.81 o 
  -4  -1   3       13.32        3.55      3.15 o 
  -3  -1   3      462.37      375.35      5.23 o 
  -2  -1   3     1291.33     1279.27      7.69 o 
  -1  -1   3    21736.95    21258.69    150.02 o 
   0  -1   3       66.94       56.94      3.11 o 
   1  -1   3    12726.53    13238.57     41.22 o 
   2  -1   3      493.15      523.74      4.43 o 
   3  -1   3     1414.80     1621.69     41.35 o 
   4  -1   3       16.56       17.39      3.84 o 
   5  -1   3      696.20      695.51      9.40 o 
   6  -1   3        6.44        6.36      4.83 o 
   7  -1   3       92.77       97.26      6.18 o 
  -8   0   3        0.27       53.26      9.65 o 
  -7   0   3        1.64       14.62      9.19 o 
  -6   0   3      783.49      826.21     16.27 o 
  -5   0   3      102.54      110.24      4.94 o 
  -4   0   3      196.59      226.38     11.58 o 
  -3   0   3      110.65       91.08      3.66 o 
  -2   0   3     2648.47     2746.60     33.78 o 
  -1   0   3       25.04       33.34      3.78 o 
   0   0   3      903.80      884.78      5.73 o 
   1   0   3       29.11       30.52      1.82 o 
   2   0   3     2411.86     2425.63     53.37 o 
   3   0   3        4.87        4.18      3.21 o 
   4   0   3      433.62      551.72     15.45 o 
   5   0   3        0.01        4.86      5.73 o 
   6   0   3      144.34      155.43      6.22 o 
   7   0   3        0.18       -5.24      7.72 o 
   8   0   3        3.92        8.79      8.74 o 
  -7   1   3        1.07       27.98      8.80 o 
  -6   1   3      154.94      141.38     16.27 o 
  -5   1   3      841.89      843.04     26.64 o 
  -4   1   3       18.03       18.59      3.91 o 
  -3   1   3     1785.18     1693.90     19.11 o 
  -2   1   3       37.76       34.73      2.96 o 
  -1   1   3     3172.85     3053.93     13.36 o 
   0   1   3        3.17        4.96      1.49 o 
   1   1   3     1061.51     1058.01      7.63 o 
   2   1   3       18.86       21.30      2.58 o 
   3   1   3     7748.31     8106.88     98.62 o 
   4   1   3      107.79      102.28      4.63 o 
   5   1   3      356.74      336.69      6.63 o 
   6   1   3        0.01        9.40      7.06 o 
   7   1   3       16.48       -1.59      8.19 o 
   8   1   3       12.42       26.73      9.89 o 
  -7   2   3       43.06       47.58      5.94 o 
  -6   2   3        4.88       17.00      8.65 o 
  -5   2   3        0.82        5.24      6.37 o 
  -4   2   3      168.02      189.92      4.58 o 
  -3   2   3        0.71        3.28      3.36 o 
  -2   2   3     1761.63     1963.36     16.25 o 
  -1   2   3       10.37       10.96      2.02 o 
   0   2   3     6801.36     7068.70     68.34 o 
   1   2   3       91.67       95.05      2.49 o 
   2   2   3     1814.76     1771.95     12.24 o 
   3   2   3       20.63       11.75      4.74 o 
   4   2   3       53.57       30.60      3.67 o 
   5   2   3       29.12       20.00      3.67 o 
   6   2   3       31.43       24.54      7.83 o 
   7   2   3        0.36       -2.24      7.80 o 
   8   2   3        0.02       30.67      9.45 o 
  -7   3   3       22.89       42.00      8.65 o 
  -6   3   3       62.40       53.22     13.92 o 
  -5   3   3        0.42       -3.01      3.58 o 
  -4   3   3       10.70       14.91      3.85 o 
  -3   3   3     1305.71     1415.63     23.01 o 
  -2   3   3       70.48       56.65      3.31 o 
  -1   3   3     1720.18     1841.05     25.20 o 
   0   3   3      248.36      288.61      8.53 o 
   1   3   3     3573.78     3615.04     32.37 o 
   2   3   3      201.92      179.57      5.27 o 
   3   3   3       26.15       22.26      4.31 o 
   4   3   3      121.82      112.37      4.74 o 
   5   3   3       90.52      101.76     13.38 o 
   6   3   3       42.52       44.06      8.10 o 
   7   3   3      109.89      125.78     10.34 o 
  -6   4   3        7.44       15.42      4.91 o 
  -5   4   3        4.34       -1.08      4.48 o 
  -4   4   3      171.73      161.48      5.79 o 
  -3   4   3        0.35       -0.68      2.69 o 
  -2   4   3     1316.83     1283.24     19.78 o 
  -1   4   3       73.00       62.23      3.37 o 
   0   4   3        0.52        5.08      3.97 o 
   1   4   3        3.54        3.22      1.37 o 
   2   4   3       66.01       71.76      2.82 o 
   3   4   3        6.43        5.29      4.70 o 
   4   4   3       26.16       23.81      4.17 o 
   5   4   3        0.86        0.20      6.46 o 
   6   4   3       91.76       94.13     16.25 o 
   7   4   3       23.31       19.86      7.91 o 
   8   4   3        9.77       77.48      9.78 o 
  -6   5   3        0.08       20.91     18.13 o 
  -5   5   3      136.84      152.66      6.64 o 
  -4   5   3       16.51       20.66      4.55 o 
  -3   5   3       78.43       84.41      9.15 o 
  -2   5   3       16.33       10.78      5.30 o 
  -1   5   3        0.11        5.29      2.83 o 
   0   5   3      139.52      129.57      6.74 o 
   1   5   3      304.03      301.26      8.37 o 
   2   5   3        1.63        2.46      1.78 o 
   3   5   3      150.01      143.52     12.76 o 
   4   5   3       10.72       10.93      4.04 o 
   5   5   3        5.40        8.89     15.79 o 
   6   5   3        3.06       -6.54      6.54 o 
   7   5   3        8.16        8.08      7.31 o 
  -5   6   3        7.87       14.70      9.78 o 
  -4   6   3        5.74        5.65      8.30 o 
  -3   6   3        2.60       -4.97      7.61 o 
  -2   6   3        2.63       -1.53      4.97 o 
  -1   6   3        5.54        8.12      4.66 o 
   0   6   3        7.04        6.19      4.20 o 
   1   6   3        3.30        5.79     10.92 o 
   2   6   3      609.20      630.33     30.09 o 
   3   6   3       46.83       43.63      6.87 o 
   4   6   3      406.36      466.60     13.27 o 
   5   6   3       59.49       64.57      9.00 o 
   6   6   3       19.33       -2.09      7.22 o 
   7   6   3        8.96       13.81     18.04 o 
  -4   7   3        0.12        8.93      9.36 o 
  -3   7   3       10.54       33.88      9.12 o 
  -2   7   3        2.26       -3.41      5.49 o 
  -1   7   3        0.04       -3.89      5.03 o 
   0   7   3       17.40       21.67      6.09 o 
   1   7   3      106.80       94.62      5.68 o 
   2   7   3       23.43       26.09      4.59 o 
   3   7   3       25.75       33.05      8.33 o 
   4   7   3       10.59       -1.14      7.94 o 
   5   7   3        0.00       15.32      8.67 o 
   6   7   3        5.62       25.60      8.57 o 
  -3   8   3        8.25       10.12      8.68 o 
  -2   8   3       59.65       74.69      6.96 o 
  -1   8   3       26.00       34.90     11.76 o 
   0   8   3      311.00      321.17      8.29 o 
   1   8   3      117.71      106.67      6.12 o 
   3   8   3       31.93       43.50      8.83 o 
   4   8   3        7.11       17.05      9.29 o 
  -1   9   3       64.32       24.68     20.07 o 
   0   9   3       20.93       58.61     30.07 o 
   1   9   3        0.01       -6.77      7.14 o 
   2   9   3        2.83        7.93      7.96 o 
   3   9   3        0.71       -5.84      8.55 o 
   4   9   3        0.31       -8.68      8.68 o 
  -3  -9   4        1.20       20.53      8.89 o 
  -2  -9   4        0.15       30.86      7.71 o 
  -1  -9   4        7.11       30.09      8.22 o 
   0  -9   4        0.01        6.01      8.55 o 
  -5  -8   4        0.40       16.34      8.76 o 
  -4  -8   4        3.66        2.34      7.29 o 
  -3  -8   4        5.74       -7.44      7.44 o 
  -2  -8   4       12.41        7.96      7.17 o 
  -1  -8   4       13.25       10.87      7.01 o 
   0  -8   4       22.26       32.86      8.43 o 
   1  -8   4       76.11       67.79     15.52 o 
   2  -8   4       26.82       39.06      9.37 o 
   3  -8   4        5.11       26.57     10.52 o 
  -6  -7   4        0.00       -6.40      7.66 o 
  -5  -7   4        3.57       15.94      8.16 o 
  -4  -7   4        0.29       -7.01      7.01 o 
  -3  -7   4       19.61       11.22      7.47 o 
  -2  -7   4       16.70       12.33      6.80 o 
  -1  -7   4       42.87       47.92      4.60 o 
   0  -7   4       10.48       11.17      3.48 o 
   1  -7   4       15.14       14.30      4.66 o 
   2  -7   4        1.18        3.44      4.41 o 
   3  -7   4       33.47       39.40     11.59 o 
   4  -7   4        0.57       -3.07      7.56 o 
  -7  -6   4        0.03       -2.27      7.28 o 
  -6  -6   4       39.27       24.63      4.79 o 
  -5  -6   4       16.48       21.89      6.34 o 
  -4  -6   4        3.71        1.75      4.93 o 
  -3  -6   4      131.60      123.78     13.47 o 
  -2  -6   4       71.10       66.11      4.45 o 
  -1  -6   4       53.45       51.56      4.31 o 
   0  -6   4       39.42       38.45      3.65 o 
   1  -6   4       23.36       38.79      3.80 o 
   2  -6   4       23.55       28.75      4.38 o 
   3  -6   4       32.82       43.15      5.63 o 
   4  -6   4      244.28      219.59     18.10 o 
   5  -6   4        3.16       19.71     15.81 o 
  -7  -5   4        0.02       11.89      8.34 o 
  -6  -5   4        4.84       -0.36      4.76 o 
  -5  -5   4       92.42      108.78     13.62 o 
  -4  -5   4        8.25       10.89     11.20 o 
  -3  -5   4       10.47        8.05      3.61 o 
  -2  -5   4       19.92       14.80      3.63 o 
  -1  -5   4        3.02        5.76      2.64 o 
   0  -5   4        0.80        4.11      3.24 o 
   1  -5   4      169.48      187.43      3.73 o 
   2  -5   4       65.57       69.93      4.70 o 
   3  -5   4        0.05       10.96      5.13 o 
   4  -5   4       80.54       76.13      8.69 o 
   5  -5   4      182.38      181.65     11.72 o 
   6  -5   4        1.94       20.67     24.83 o 
  -7  -4   4       12.58       -5.89      8.10 o 
  -6  -4   4       47.25       53.49      7.23 o 
  -5  -4   4       17.90       12.99      4.51 o 
  -4  -4   4      346.63      399.17      7.16 o 
  -3  -4   4       73.11       51.99      4.40 o 
  -2  -4   4      456.05      430.52      4.40 o 
  -1  -4   4      190.21      172.52      4.89 o 
   0  -4   4      144.22      133.59      3.61 o 
   1  -4   4       67.87       64.39      2.52 o 
   2  -4   4      108.54       97.59      4.05 o 
   3  -4   4        0.09        2.11      4.58 o 
   4  -4   4       35.13       42.57      5.36 o 
   5  -4   4       68.07       74.50     10.83 o 
   6  -4   4        4.01       29.96      7.59 o 
  -7  -3   4       55.78       58.92      9.02 o 
  -6  -3   4        8.01        8.73      7.38 o 
  -5  -3   4        6.28        6.36      3.91 o 
  -4  -3   4       16.58       13.33      5.62 o 
  -3  -3   4       59.81       59.39      4.06 o 
  -2  -3   4        3.52        1.79      2.16 o 
  -1  -3   4     1148.01     1103.67     11.28 o 
   0  -3   4      101.90       92.71      2.38 o 
   1  -3   4      624.00      629.48      7.06 o 
   2  -3   4      504.27      475.35      6.76 o 
   3  -3   4      164.68      195.68      3.63 o 
   4  -3   4       20.62       25.61      3.45 o 
   5  -3   4      226.90      206.90      5.65 o 
   6  -3   4        9.86        1.95      7.07 o 
   7  -3   4       23.92       33.53      7.52 o 
  -8  -2   4        6.86       35.25      9.94 o 
  -7  -2   4        2.06       -4.42      8.38 o 
  -6  -2   4        6.93       -2.41      7.22 o 
  -5  -2   4        2.33        0.88      3.75 o 
  -4  -2   4      303.14      330.45     12.94 o 
  -3  -2   4        5.05        4.14      5.01 o 
  -2  -2   4      302.91      290.79      4.65 o 
  -1  -2   4      339.96      371.87      7.72 o 
   0  -2   4      843.30      811.83     10.05 o 
   1  -2   4      798.69      778.03      8.00 o 
   2  -2   4      249.27      230.50      3.11 o 
   3  -2   4       22.94       35.58      3.98 o 
   4  -2   4      965.82      913.78     14.74 o 
   5  -2   4       27.76       16.95      4.57 o 
   6  -2   4      122.35      120.00     13.96 o 
   7  -2   4        3.15       40.81     12.87 o 
  -8  -1   4        3.21       26.49      9.95 o 
  -7  -1   4       16.10       39.12      9.72 o 
  -6  -1   4       57.52       75.18      8.68 o 
  -5  -1   4     1149.93     1136.03     17.42 o 
  -4  -1   4       42.31       36.13      6.55 o 
  -3  -1   4     1373.44     1333.19      7.44 o 
  -2  -1   4     2623.04     2541.59     15.85 o 
  -1  -1   4    14666.17    14529.62    379.78 o 
   0  -1   4      396.05      391.05     14.28 o 
   1  -1   4      508.83      575.27      7.75 o 
   2  -1   4       45.15       46.48      2.53 o 
   3  -1   4        6.00       -5.12      6.46 o 
   4  -1   4       20.40       32.71      9.13 o 
   5  -1   4      352.84      337.74     10.10 o 
   6  -1   4        5.02       -4.50      4.50 o 
   7  -1   4       33.72       26.17     13.13 o 
  -7   0   4       30.69       29.57      8.74 o 
  -6   0   4       94.61      117.09      9.39 o 
  -5   0   4       31.44       29.35      4.40 o 
  -4   0   4      438.75      474.56      8.61 o 
  -3   0   4        6.21       10.81      3.04 o 
  -2   0   4      553.10      503.67      8.75 o 
  -1   0   4      130.95      130.30      3.16 o 
   0   0   4     1516.12     1342.72     21.09 o 
   1   0   4       77.19       78.46      4.72 o 
   2   0   4     4755.83     4788.88     60.73 o 
   3   0   4        1.38       -0.22      3.25 o 
   4   0   4      792.33      764.13     26.21 o 
   5   0   4        4.83       -0.39      4.14 o 
   6   0   4        1.98       -4.46      4.46 o 
   7   0   4        7.86       14.14      5.19 o 
   8   0   4        9.37       20.83      9.23 o 
  -7   1   4      167.19      176.30     10.97 o 
  -6   1   4        0.29       11.68      4.56 o 
  -5   1   4       35.38       35.87      4.81 o 
  -4   1   4      127.00      127.18      4.86 o 
  -3   1   4       12.76       11.46      3.35 o 
  -2   1   4      106.36       98.54      3.54 o 
  -1   1   4      627.64      640.38     16.87 o 
   0   1   4       41.02       49.05      2.42 o 
   1   1   4     7458.74     7218.11     19.78 o 
   2   1   4        0.01        2.64      2.44 o 
   3   1   4     1565.71     1611.82      9.76 o 
   4   1   4       18.30       17.89      3.65 o 
   5   1   4        1.89       -3.86      3.86 o 
   6   1   4       14.44        2.72      6.78 o 
   7   1   4       14.34       25.10      8.35 o 
  -7   2   4        3.64        5.68      7.80 o 
  -6   2   4      114.57      113.40      6.16 o 
  -5   2   4        8.22       13.23      4.51 o 
  -4   2   4       67.82       55.27      4.51 o 
  -3   2   4       96.72       95.69      2.75 o 
  -2   2   4      865.25      926.41     10.97 o 
  -1   2   4        5.01        8.02      2.37 o 
   0   2   4      966.96     1123.61     33.24 o 
   1   2   4        2.12        0.14      1.96 o 
   2   2   4     1412.82     1399.42     11.21 o 
   3   2   4        4.55       13.07      4.48 o 
   4   2   4      156.46      176.55      8.02 o 
   5   2   4        2.53       -3.45      4.19 o 
   6   2   4      240.60      229.39     10.51 o 
   7   2   4        1.09        1.14      8.17 o 
  -7   3   4       10.86       50.14     23.27 o 
  -6   3   4        0.74       25.77     23.88 o 
  -5   3   4      102.75       87.35      5.62 o 
  -4   3   4        0.02       -0.60      3.87 o 
  -3   3   4     1665.86     1686.66     11.84 o 
  -2   3   4        0.02        2.50      2.60 o 
  -1   3   4      437.47      445.59      7.58 o 
   0   3   4      125.08      125.11      4.00 o 
   1   3   4     1851.13     2030.24     23.66 o 
   2   3   4      376.70      349.12      7.87 o 
   3   3   4      179.09      178.91      5.97 o 
   4   3   4        3.35        7.84      3.71 o 
   5   3   4        3.31       -0.58      5.96 o 
   6   3   4        1.19       -2.24      7.38 o 
   7   3   4      408.97      362.37     13.13 o 
   8   3   4        2.01       76.27      9.24 o 
  -6   4   4       14.33       21.74      8.70 o 
  -5   4   4        3.39       19.14      6.48 o 
  -4   4   4      361.28      340.89     11.11 o 
  -3   4   4       78.18       82.78      4.28 o 
  -2   4   4      496.78      478.52      5.13 o 
  -1   4   4      224.77      191.35      3.53 o 
   0   4   4      213.41      180.45      4.13 o 
   1   4   4       17.68       24.58      1.37 o 
   2   4   4      470.77      475.09      6.51 o 
   3   4   4        8.02        5.80      3.93 o 
   4   4   4      369.08      401.65      6.98 o 
   5   4   4        1.16       -1.53      4.13 o 
   6   4   4        4.60       10.47      4.71 o 
   7   4   4        2.00       12.25      8.08 o 
   8   4   4        1.74       -7.71      7.71 o 
  -6   5   4       16.02       20.80      9.78 o 
  -5   5   4        0.60      -10.64     10.91 o 
  -4   5   4        8.87        6.88      4.08 o 
  -3   5   4       15.11       15.92      4.21 o 
  -2   5   4       14.16        7.07      5.27 o 
  -1   5   4       16.99       44.50     10.21 o 
   0   5   4        5.30       12.49      5.21 o 
   1   5   4     2730.62     2794.17     54.55 o 
   2   5   4       34.36       45.59      3.71 o 
   3   5   4      267.51      262.45     12.46 o 
   4   5   4        9.30       14.89      7.98 o 
   5   5   4        4.14        3.83      4.30 o 
   6   5   4       13.23       25.75      4.93 o 
   7   5   4        0.13       38.65      8.27 o 
  -5   6   4        1.36       14.86      9.82 o 
  -4   6   4      233.15      242.61     11.96 o 
  -3   6   4        2.70        5.45      7.98 o 
  -2   6   4        1.86        4.78      5.03 o 
  -1   6   4       39.18       32.67      4.68 o 
   0   6   4      165.06      177.19      8.37 o 
   1   6   4       99.31      107.53      5.05 o 
   2   6   4      436.49      403.70     22.71 o 
   3   6   4      218.43      218.63     17.37 o 
   4   6   4      876.17      905.96     16.74 o 
   5   6   4        0.05        4.21      7.58 o 
   6   6   4       97.70      101.82      5.92 o 
   7   6   4       15.40       39.77      5.52 o 
  -4   7   4        0.74       12.13      8.89 o 
  -3   7   4        0.04       -8.46      8.46 o 
  -2   7   4        7.83        4.87      5.21 o 
  -1   7   4      229.47      227.04      7.47 o 
   0   7   4        2.57       12.39      6.19 o 
   1   7   4      255.00      264.40      6.99 o 
   2   7   4        9.11       19.50      5.33 o 
   3   7   4      266.30      263.84     11.21 o 
   4   7   4       23.35       34.20      8.66 o 
   5   7   4      246.61      227.80     11.63 o 
   6   7   4        2.22       -6.95      8.12 o 
  -3   8   4       19.93       60.25     10.98 o 
  -2   8   4      204.73      243.83      8.66 o 
  -1   8   4       13.75        5.02      5.30 o 
   0   8   4        5.34        1.34      6.58 o 
   1   8   4        0.01       -1.88      4.79 o 
   2   8   4       45.33       61.58      5.55 o 
   3   8   4       36.04       46.86      8.82 o 
   4   8   4      276.19      279.19     13.48 o 
   5   8   4       14.49       23.74      9.12 o 
  -1   9   4      144.72      123.77     16.16 o 
   0   9   4        0.06       28.00     22.61 o 
   1   9   4       10.04        5.02      8.93 o 
   2   9   4       10.21        3.46      7.66 o 
   3   9   4        0.03       10.11      8.59 o 
   4   9   4        3.50        0.31      8.71 o 
  -3  -9   5        0.10       -5.01      8.35 o 
  -1  -9   5       23.92       68.05      9.80 o 
   0  -9   5       12.50       -0.19      8.03 o 
  -4  -8   5        9.71       10.40      8.01 o 
  -3  -8   5        2.01        4.15      7.70 o 
  -2  -8   5        0.84        8.64      7.43 o 
  -1  -8   5       17.18       13.80      6.85 o 
   0  -8   5       39.93       58.98      8.70 o 
   2  -8   5        9.03       19.06     13.68 o 
  -6  -7   5        1.52       20.14      8.73 o 
  -5  -7   5        0.04       -4.95      8.02 o 
  -4  -7   5       22.60       37.45      7.84 o 
  -3  -7   5       49.01       52.77      5.05 o 
  -2  -7   5       45.77       50.72      4.77 o 
  -1  -7   5        4.07        2.25      5.01 o 
   0  -7   5        4.87        2.02      3.55 o 
   1  -7   5        0.31        1.31      3.93 o 
   2  -7   5        3.44        3.31      4.59 o 
   3  -7   5      107.61      121.02     16.55 o 
   4  -7   5       19.54       21.73     20.99 o 
  -6  -6   5       12.69       21.49      5.86 o 
  -5  -6   5       14.11        6.33      5.75 o 
  -4  -6   5       19.33       32.62      4.38 o 
  -3  -6   5       15.40       14.04      9.02 o 
  -2  -6   5      246.66      250.85      6.33 o 
  -1  -6   5        1.75        5.12      4.74 o 
   0  -6   5        0.17        0.56      2.76 o 
   1  -6   5        0.02       -0.09      3.68 o 
   2  -6   5       18.07       20.23      4.22 o 
   3  -6   5        0.01       -4.30      5.16 o 
   4  -6   5        2.28        7.54      6.34 o 
   5  -6   5        0.19       11.61      9.93 o 
  -7  -5   5        4.41        6.85      8.16 o 
  -6  -5   5       16.84       20.98      4.84 o 
  -5  -5   5       38.76       37.84      3.70 o 
  -4  -5   5        0.01        0.07      3.76 o 
  -3  -5   5      158.80      162.14     10.18 o 
  -2  -5   5       76.99       60.12      4.55 o 
  -1  -5   5       58.19       52.02      4.01 o 
   0  -5   5        1.37        5.68      2.84 o 
   1  -5   5      145.28      167.49      5.03 o 
   2  -5   5       18.55        7.94      3.98 o 
   3  -5   5       23.93       18.78      5.11 o 
   4  -5   5        0.04        4.29      5.24 o 
   5  -5   5       33.21       46.04     14.56 o 
   6  -5   5        2.89       -6.71      6.71 o 
  -7  -4   5        5.26       32.27      8.94 o 
  -6  -4   5       27.95       36.10      5.21 o 
  -5  -4   5        2.31        4.22      5.46 o 
  -4  -4   5       38.11       40.34     10.19 o 
  -3  -4   5       15.76       21.14      2.74 o 
  -2  -4   5      644.32      608.68      8.90 o 
  -1  -4   5      450.91      383.06      6.27 o 
   0  -4   5     4994.74     5197.48     24.26 o 
   1  -4   5      217.84      195.45      3.54 o 
   2  -4   5      115.43       90.50      4.15 o 
   3  -4   5      108.03       84.55      8.86 o 
   4  -4   5      159.25      151.98      6.75 o 
   5  -4   5        0.34       -5.03      7.61 o 
   6  -4   5        2.23       20.88      7.80 o 
  -7  -3   5       17.42       13.90      8.47 o 
  -6  -3   5       12.52       12.71      7.49 o 
  -5  -3   5       11.25       12.17      4.45 o 
  -4  -3   5       18.15       19.27      3.84 o 
  -3  -3   5       12.68       19.06      3.59 o 
  -2  -3   5        0.77        3.25      2.87 o 
  -1  -3   5      688.90      767.55     10.61 o 
   0  -3   5      415.21      420.53      9.94 o 
   1  -3   5     2967.01     3145.36     19.91 o 
   2  -3   5        0.95       -0.69      1.97 o 
   3  -3   5      112.02      111.40      6.05 o 
   4  -3   5       12.80       11.34      3.32 o 
   5  -3   5      345.57      314.34     11.89 o 
   6  -3   5       12.42       22.42      7.59 o 
   7  -3   5       47.36       36.48      7.75 o 
  -8  -2   5       17.86        9.63      9.53 o 
  -7  -2   5       11.78       25.20      9.04 o 
  -6  -2   5      259.86      252.93     11.44 o 
  -5  -2   5        2.98        9.76      7.15 o 
  -4  -2   5       63.56       65.09     10.84 o 
  -3  -2   5       60.49       66.10      3.94 o 
  -2  -2   5     1565.69     1524.52     53.54 o 
  -1  -2   5     1172.21     1264.86     21.87 o 
   0  -2   5        0.12        2.41      2.19 o 
   1  -2   5      371.27      381.98      5.98 o 
   2  -2   5       43.55       42.95      2.24 o 
   3  -2   5       36.87       41.17      3.04 o 
   4  -2   5      180.04      170.41      5.33 o 
   5  -2   5       43.62       39.66      4.87 o 
   6  -2   5      192.70      187.76      7.75 o 
  -7  -1   5       28.17       20.29      8.16 o 
  -6  -1   5        2.81        0.86      7.56 o 
  -5  -1   5     1276.05     1244.35     18.02 o 
  -4  -1   5       47.18       42.70      6.19 o 
  -3  -1   5      431.17      359.97      7.08 o 
  -2  -1   5      279.83      250.60      6.50 o 
  -1  -1   5       19.97       22.28      3.20 o 
   0  -1   5        7.51        6.38      2.30 o 
   1  -1   5     2590.84     2560.92     15.82 o 
   2  -1   5        0.04       -0.61      1.52 o 
   3  -1   5     1113.22     1134.30     13.29 o 
   4  -1   5       77.51       78.40     10.44 o 
   5  -1   5       83.16       92.97      7.96 o 
   6  -1   5       31.05       44.16      5.30 o 
   7  -1   5        0.84        2.76     14.69 o 
  -7   0   5       21.85       30.63      8.03 o 
  -6   0   5       42.97       31.51      7.95 o 
  -5   0   5      137.01      138.58      8.65 o 
  -4   0   5     1374.80     1381.31     52.96 o 
  -3   0   5      124.73      112.61      3.70 o 
  -2   0   5      345.41      341.68      7.09 o 
  -1   0   5      582.13      558.76      5.02 o 
   0   0   5     2633.45     2544.23      7.58 o 
   1   0   5       87.51       84.67      1.95 o 
   2   0   5     3431.68     3508.59     11.05 o 
   3   0   5        5.37       12.13      3.39 o 
   4   0   5      322.00      342.78      7.56 o 
   5   0   5       61.40       62.67      5.30 o 
   6   0   5       11.91       23.70      4.87 o 
   7   0   5        2.69        2.69     13.80 o 
   8   0   5        6.61       28.43      8.58 o 
  -7   1   5      154.53      183.64     10.82 o 
  -6   1   5       14.43       17.58      7.84 o 
  -5   1   5      262.41      277.29     25.77 o 
  -4   1   5       11.87       11.75      6.87 o 
  -3   1   5     1428.40     1450.64     68.76 o 
  -2   1   5       49.67       41.14      3.07 o 
  -1   1   5      762.37      729.06     22.66 o 
   0   1   5        9.30        8.26      2.50 o 
   1   1   5        0.77        2.67      1.75 o 
   2   1   5        7.43        6.44      3.59 o 
   3   1   5      457.49      537.95      6.25 o 
   4   1   5       40.09       37.44      5.95 o 
   5   1   5        5.56        5.71      9.08 o 
   6   1   5        4.32        5.44     11.19 o 
   7   1   5        2.61       -0.89      7.83 o 
   8   1   5       12.20      158.65     12.31 o 
  -7   2   5        1.76        0.62      6.79 o 
  -6   2   5       90.89       94.26      6.07 o 
  -5   2   5       19.63       25.97     16.93 o 
  -4   2   5      193.76      201.49      5.92 o 
  -3   2   5       63.10       72.16      2.67 o 
  -2   2   5     6201.09     6662.57     74.25 o 
  -1   2   5       21.88       28.78      2.18 o 
   0   2   5     2671.45     2600.49      9.74 o 
   1   2   5        2.58        4.84      2.27 o 
   2   2   5      130.54      155.11      2.93 o 
   3   2   5        3.17       -1.25      2.36 o 
   4   2   5      289.92      254.55      5.23 o 
   5   2   5        4.02       10.56      3.72 o 
   6   2   5      288.04      293.93     11.12 o 
   7   2   5       27.24       35.14      8.40 o 
   8   2   5        9.25       75.37      9.64 o 
  -7   3   5        0.34       -8.25      8.25 o 
  -6   3   5        0.19       -4.71      4.71 o 
  -5   3   5       62.06       60.32      5.39 o 
  -4   3   5        0.06        0.74      4.07 o 
  -3   3   5        2.68       24.70      3.99 o 
  -2   3   5       23.91       15.59      2.25 o 
  -1   3   5      508.18      522.07     13.30 o 
   0   3   5       45.73       43.20      3.85 o 
   1   3   5     3164.83     3187.35     21.32 o 
   2   3   5      226.65      211.13      3.65 o 
   3   3   5       10.37       21.87      4.28 o 
   4   3   5       11.65       13.95      5.61 o 
   5   3   5      294.46      315.58      7.71 o 
   6   3   5        0.24        3.93      7.09 o 
   7   3   5       61.46       83.98      9.48 o 
   8   3   5        0.99       -0.62      7.74 o 
  -6   4   5       36.20       43.57      9.05 o 
  -5   4   5       48.79       25.82      8.50 o 
  -4   4   5        7.55       11.87      5.28 o 
  -3   4   5        3.94        0.70      3.16 o 
  -2   4   5        0.05        1.87      2.39 o 
  -1   4   5       86.28       76.51      4.83 o 
   0   4   5        7.81       12.95      2.77 o 
   1   4   5       80.45       74.51      2.83 o 
   2   4   5     1151.11     1113.92     19.67 o 
   3   4   5       17.52       19.93      2.79 o 
   4   4   5      190.01      193.57      7.62 o 
   5   4   5       29.67       38.37      4.75 o 
   6   4   5      109.96      106.40     11.22 o 
   7   4   5        0.31        9.58      7.26 o 
  -5   5   5      136.21      120.51     10.78 o 
  -4   5   5       13.96       12.51      7.89 o 
  -3   5   5      280.69      278.41     11.25 o 
  -2   5   5        0.66        0.82      4.42 o 
  -1   5   5        8.92       11.59      4.34 o 
   0   5   5       11.41       10.27      5.75 o 
   1   5   5       12.20        7.97      3.88 o 
   2   5   5       25.92       14.43      2.15 o 
   3   5   5      728.80      642.81     54.19 o 
   4   5   5       59.35       60.64      4.59 o 
   5   5   5       10.29        8.24      7.36 o 
   6   5   5        0.00       -4.25      4.53 o 
   7   5   5        6.64       -0.14      6.67 o 
  -5   6   5        1.54       -9.74      9.74 o 
  -4   6   5       30.52       39.74      8.86 o 
  -3   6   5       25.04       25.59      8.21 o 
  -2   6   5       87.82      103.25      9.72 o 
  -1   6   5      101.66      100.56      9.17 o 
   0   6   5      658.19      625.61     12.99 o 
   1   6   5        5.18        2.97      5.25 o 
   2   6   5       77.29       78.50      5.72 o 
   3   6   5        8.27        6.06      3.96 o 
   4   6   5       22.84       45.25      7.47 o 
   5   6   5        1.18       -2.36     14.80 o 
   6   6   5       14.42       -1.80      4.31 o 
   7   6   5        3.86       29.27      6.99 o 
  -4   7   5        1.45       -4.81      8.85 o 
  -3   7   5      280.36      245.52     12.80 o 
  -2   7   5       24.09       35.22      5.81 o 
  -1   7   5      383.37      433.42     27.90 o 
   0   7   5      155.44      173.83      5.17 o 
   1   7   5        9.98       12.18      9.15 o 
   2   7   5        0.04       -3.36      7.06 o 
   3   7   5        5.45        3.74      4.82 o 
   4   7   5       12.75       -0.11      7.68 o 
   5   7   5       12.45        5.58      8.63 o 
   6   7   5        9.05       24.14      9.08 o 
  -3   8   5        0.75       -9.18      9.18 o 
  -2   8   5       24.58       23.31     16.04 o 
  -1   8   5       15.77       13.13      8.24 o 
   0   8   5        2.15        9.32      7.66 o 
   1   8   5        7.21        8.51      8.97 o 
   2   8   5       16.76       19.38      5.12 o 
   3   8   5       12.20       -2.40      7.95 o 
   4   8   5      131.36      150.64     11.47 o 
   5   8   5       23.99       12.50      9.02 o 
  -1   9   5        0.44       44.17     10.09 o 
   0   9   5       10.36       29.35      5.75 o 
   1   9   5        0.22        2.38     19.27 o 
   2   9   5        0.00       -6.88      7.88 o 
   4   9   5        1.17        3.51      9.09 o 
  -2  -9   6        8.75       18.94      8.39 o 
  -1  -9   6        2.39       48.04      8.14 o 
   0  -9   6        5.56       11.16      8.25 o 
  -5  -8   6        0.65       12.73      8.74 o 
  -4  -8   6        1.25        7.68      7.93 o 
  -3  -8   6        5.31        3.77      7.60 o 
  -2  -8   6       13.56       13.05      7.50 o 
  -1  -8   6        2.34       13.30      7.02 o 
   0  -8   6        3.81       37.88      8.43 o 
   1  -8   6        9.25       -7.80      7.80 o 
   2  -8   6       66.98       86.55      7.24 o 
  -6  -7   6        7.75       -5.73      8.71 o 
  -5  -7   6       13.58       10.98     11.14 o 
  -4  -7   6       19.83        8.97      4.60 o 
  -3  -7   6       20.74       19.79      4.66 o 
  -2  -7   6        2.84        6.58      6.58 o 
  -1  -7   6        8.75       13.26      4.63 o 
   0  -7   6        2.77        3.14      3.72 o 
   1  -7   6        5.01        3.46      5.92 o 
   2  -7   6       11.91       24.64      4.62 o 
   3  -7   6       21.69       22.44      8.75 o 
   4  -7   6       20.57       14.76     20.02 o 
  -6  -6   6       18.87       18.61     11.12 o 
  -5  -6   6       14.36       26.77      4.78 o 
  -4  -6   6       13.82       12.58      4.31 o 
  -3  -6   6        5.65        5.00      4.85 o 
  -2  -6   6        0.57       -4.03      4.03 o 
  -1  -6   6       27.40       25.41      4.59 o 
   0  -6   6        2.49        2.47      4.61 o 
   1  -6   6        2.59       -3.38      3.72 o 
   2  -6   6        2.10       -1.25      4.08 o 
   3  -6   6        5.62        5.56      5.23 o 
   4  -6   6        0.49        3.38     11.26 o 
   5  -6   6       28.92       15.00      6.79 o 
  -7  -5   6        8.34        0.98      5.07 o 
  -6  -5   6        1.19       16.36     14.86 o 
  -5  -5   6       16.61       14.01      4.26 o 
  -4  -5   6        0.29        6.60      9.70 o 
  -3  -5   6       75.17       86.22      4.90 o 
  -2  -5   6       49.42       59.13      4.40 o 
  -1  -5   6      243.40      257.04     10.03 o 
   0  -5   6        0.74        1.45      4.80 o 
   1  -5   6        1.31       -0.55      3.42 o 
   2  -5   6       19.86       20.25      4.08 o 
   3  -5   6      121.11      120.34      6.28 o 
   4  -5   6       14.31       17.35      5.50 o 
   5  -5   6        7.87       10.80     12.02 o 
  -7  -4   6        9.71       -8.46      8.46 o 
  -6  -4   6        0.85        4.33      7.36 o 
  -5  -4   6        8.73       16.74      4.57 o 
  -4  -4   6        0.21       -2.13      3.85 o 
  -3  -4   6       10.58       16.09      2.76 o 
  -2  -4   6      270.47      276.92      5.80 o 
  -1  -4   6      235.26      250.55      4.63 o 
   0  -4   6     2760.05     2712.12     14.24 o 
   1  -4   6      606.38      604.60      8.93 o 
   2  -4   6        0.84        0.24      4.26 o 
   3  -4   6        7.86        7.60      8.57 o 
   4  -4   6       25.23       29.41      5.70 o 
   5  -4   6       32.39       25.41      8.41 o 
   6  -4   6      110.16      106.30      9.46 o 
  -7  -3   6        0.23       26.37      8.93 o 
  -6  -3   6       35.09       53.79      7.95 o 
  -5  -3   6       66.42       57.87      4.89 o 
  -4  -3   6       53.77       54.76      4.47 o 
  -3  -3   6      314.03      305.96     11.09 o 
  -2  -3   6       48.88       54.22      2.73 o 
  -1  -3   6       37.57       37.21      2.79 o 
   0  -3   6       43.90       36.01      3.74 o 
   1  -3   6     2717.86     2800.27     25.47 o 
   2  -3   6      347.14      330.88      4.44 o 
   3  -3   6       33.14       23.20      2.66 o 
   4  -3   6       44.79       48.27      5.28 o 
   5  -3   6      254.17      238.45     11.31 o 
   6  -3   6       34.03       15.71      7.30 o 
   7  -3   6       14.69       28.73      7.94 o 
  -7  -2   6        2.66       -7.45      7.45 o 
  -6  -2   6       90.63       90.81      9.00 o 
  -5  -2   6      273.43      243.07     10.29 o 
  -4  -2   6       47.08       47.73      6.50 o 
  -3  -2   6      526.83      506.60     10.09 o 
  -2  -2   6     1441.06     1293.95     29.66 o 
  -1  -2   6      188.57      215.44      5.69 o 
   0  -2   6     3946.22     3587.81     18.19 o 
   1  -2   6     1321.66     1284.69     10.02 o 
   2  -2   6     2036.60     2055.87     10.36 o 
   3  -2   6       15.15       17.90      5.78 o 
   4  -2   6      131.88      152.55      7.37 o 
   5  -2   6       11.45       30.83     12.28 o 
   6  -2   6        0.72       25.98     15.50 o 
   7  -2   6       12.24       84.39     50.12 o 
  -7  -1   6        9.53       36.45      9.27 o 
  -6  -1   6       13.47       24.16      8.02 o 
  -5  -1   6      716.64      714.51     15.33 o 
  -4  -1   6      108.07      108.09      7.55 o 
  -3  -1   6      170.47      154.59      3.81 o 
  -2  -1   6       56.40       41.25      4.92 o 
  -1  -1   6     2535.56     2536.73     12.87 o 
   0  -1   6      756.38      785.10     11.58 o 
   1  -1   6     1866.92     1799.93     31.03 o 
   2  -1   6      554.78      534.07      5.31 o 
   3  -1   6     4365.36     4827.56     13.82 o 
   4  -1   6       19.61       23.86      4.09 o 
   5  -1   6       17.45       -3.55     15.26 o 
   6  -1   6       12.58       14.57      4.72 o 
   7  -1   6       32.26       71.68     20.46 o 
  -7   0   6       55.16      109.83      9.75 o 
  -6   0   6       25.21       51.95      8.56 o 
  -5   0   6       47.16       32.27      7.78 o 
  -4   0   6        3.06       -0.82      3.54 o 
  -3   0   6       61.55       62.32      4.13 o 
  -2   0   6     1346.50     1333.85     28.34 o 
  -1   0   6       15.16        8.95      2.17 o 
   0   0   6     2503.09     2249.26      9.60 o 
   1   0   6       27.29       29.92      2.12 o 
   2   0   6      139.74      185.74      2.82 o 
   3   0   6       74.53       79.58      3.99 o 
   4   0   6        1.40        6.97      3.79 o 
   5   0   6        5.21       11.33      7.88 o 
   6   0   6       48.03       55.57      6.51 o 
   7   0   6        8.76       30.73     27.83 o 
   8   0   6        0.61       60.01      8.20 o 
  -7   1   6        8.78       41.92      8.85 o 
  -6   1   6       10.78       19.74      7.32 o 
  -5   1   6       61.07       43.97     12.15 o 
  -4   1   6       15.90       17.88      4.30 o 
  -3   1   6     2149.67     2271.99     24.61 o 
  -2   1   6        6.26       10.47      2.99 o 
  -1   1   6       44.39       30.73      2.44 o 
   0   1   6       28.05       29.53      2.49 o 
   1   1   6     1514.87     1477.60     23.78 o 
   2   1   6      187.88      198.98      4.37 o 
   3   1   6     1395.38     1462.91      9.69 o 
   4   1   6       44.88       35.77      4.79 o 
   5   1   6       73.08       78.39     14.17 o 
   6   1   6        4.43        2.66     13.72 o 
   7   1   6      379.65      407.36     13.62 o 
   8   1   6        0.22       34.24      7.90 o 
  -7   2   6        3.36       54.53      7.84 o 
  -6   2   6       44.75       57.06     11.13 o 
  -5   2   6        3.21       11.35      6.49 o 
  -4   2   6      288.56      264.34      6.34 o 
  -3   2   6      104.25      103.31      2.99 o 
  -2   2   6      762.35      822.77      8.31 o 
  -1   2   6        0.17       -0.58      1.98 o 
   0   2   6      137.16      127.51      2.65 o 
   1   2   6        3.41        8.48      2.02 o 
   2   2   6     2361.05     2495.33      7.55 o 
   3   2   6       24.36       10.33      2.42 o 
   4   2   6       27.36       29.92      7.81 o 
   5   2   6        1.04        2.41      5.75 o 
   6   2   6       37.73       50.23      7.76 o 
   7   2   6        4.87       17.68      7.79 o 
   8   2   6       25.32       18.99      7.67 o 
  -6   3   6        7.38       46.25     17.58 o 
  -5   3   6      125.68      128.92      8.98 o 
  -4   3   6        2.38        3.11      3.94 o 
  -3   3   6      435.44      426.31     16.80 o 
  -2   3   6        0.07        9.67     10.22 o 
  -1   3   6      257.04      286.86      5.08 o 
   0   3   6       42.66       43.47      2.42 o 
   1   3   6     6199.70     6667.25     60.69 o 
   2   3   6       33.52       33.63      3.98 o 
   3   3   6      742.75      672.56     10.01 o 
   4   3   6       20.60       18.98      5.66 o 
   5   3   6       14.71       26.85      4.43 o 
   6   3   6        0.01        4.32      6.94 o 
   7   3   6        2.11       10.97      7.64 o 
   8   3   6        1.64       36.48      8.89 o 
  -6   4   6       53.17       44.33      8.56 o 
  -5   4   6       24.06       38.51     22.75 o 
  -4   4   6      250.14      249.72     12.12 o 
  -3   4   6       26.19       30.48      2.93 o 
  -2   4   6      315.06      300.89      7.42 o 
  -1   4   6       24.92       22.22      2.11 o 
   0   4   6       25.34       20.63      4.45 o 
   1   4   6       56.23       54.85      3.78 o 
   2   4   6     2823.88     2841.51     16.43 o 
   3   4   6      116.73      125.64      5.85 o 
   4   4   6     1474.91     1387.45     15.80 o 
   5   4   6        7.07        4.42      4.25 o 
   6   4   6        0.46       -2.87      5.83 o 
   7   4   6        0.02       10.28      7.11 o 
  -5   5   6       37.98       34.53      9.27 o 
  -4   5   6        1.40        3.41      7.49 o 
  -3   5   6       31.82       32.97      7.86 o 
  -2   5   6        0.00       -3.98      6.28 o 
  -1   5   6      649.73      648.89      8.85 o 
   0   5   6       67.20       65.71      6.54 o 
   1   5   6       35.54       20.91      2.54 o 
   2   5   6        8.68       14.31      2.59 o 
   3   5   6      113.00      122.71      5.59 o 
   4   5   6      114.42      115.65      6.19 o 
   5   5   6       12.99       22.78     14.91 o 
   6   5   6       36.57       44.06      6.64 o 
   7   5   6        0.01       20.73      7.16 o 
  -5   6   6        3.03       -1.23      9.18 o 
  -4   6   6      149.79      138.20     10.83 o 
  -3   6   6        0.96        1.38      7.42 o 
  -2   6   6      550.20      545.38      9.76 o 
  -1   6   6        3.77       -2.18      4.52 o 
   0   6   6      939.85      922.57     10.51 o 
   1   6   6      149.77      136.82      7.50 o 
   2   6   6       35.93       31.34      4.89 o 
   3   6   6       35.31       32.91      4.36 o 
   4   6   6       70.94      125.40     17.47 o 
   5   6   6        2.50       -0.67      4.34 o 
   6   6   6       19.74      113.74     58.75 o 
   7   6   6        0.04       22.04      7.86 o 
  -4   7   6        4.81       17.79      9.13 o 
  -3   7   6       48.61       73.57      9.78 o 
  -2   7   6        2.66        4.59     10.00 o 
  -1   7   6       12.71       16.74      6.76 o 
   0   7   6       40.00       37.14      6.28 o 
   1   7   6        8.02        0.25      6.00 o 
   2   7   6       24.24       27.35     11.19 o 
   3   7   6        7.67       17.81      9.86 o 
   4   7   6        6.29       15.84      8.28 o 
   5   7   6      145.16      130.07     10.44 o 
  -2   8   6       36.56       21.25      9.91 o 
  -1   8   6        4.40       23.75      8.46 o 
   0   8   6      161.57      186.26     22.92 o 
   1   8   6       16.30       27.69     17.07 o 
   2   8   6       10.57        7.72     10.32 o 
   3   8   6        0.11       -8.41      8.41 o 
   4   8   6        1.20       -8.91      8.91 o 
   5   8   6        0.76       -3.82      8.16 o 
   0   9   6       17.27       16.17     17.99 o 
   1   9   6        4.62       -3.03      5.26 o 
   2   9   6        3.06        4.67      8.26 o 
   3   9   6       13.07       24.50      9.18 o 
  -2  -9   7        1.90       -7.92      7.92 o 
  -1  -9   7        1.14       76.90      9.67 o 
  -4  -8   7        0.02       -7.61      8.11 o 
  -3  -8   7       16.63       18.80      8.45 o 
  -2  -8   7       17.60       23.66      7.85 o 
  -1  -8   7       12.00        3.01      7.08 o 
   0  -8   7        0.99       44.83      8.79 o 
   2  -8   7        3.86        3.10      6.02 o 
  -5  -7   7       26.66       27.51      5.25 o 
  -4  -7   7        0.45       -0.17      4.67 o 
  -3  -7   7       11.04        6.18      5.09 o 
  -2  -7   7        0.09        4.46      4.71 o 
  -1  -7   7        1.95        1.91      4.57 o 
   0  -7   7        2.45        7.04      3.65 o 
   1  -7   7        4.21        3.91      8.89 o 
   2  -7   7        0.01        0.52      4.21 o 
   3  -7   7        2.43       -1.68      5.82 o 
  -6  -6   7        2.15       12.65     10.70 o 
  -5  -6   7        6.06        3.53      6.21 o 
  -4  -6   7       51.60       46.74      5.01 o 
  -3  -6   7        3.82        4.94      4.22 o 
  -2  -6   7       84.95       90.21      5.44 o 
  -1  -6   7      124.44      129.84     13.77 o 
   0  -6   7      136.46      130.76      4.55 o 
   1  -6   7      106.76       98.69      4.56 o 
   2  -6   7       83.94       92.65      4.88 o 
   3  -6   7       20.24       19.06      5.79 o 
   4  -6   7        0.75        4.85     12.29 o 
   5  -6   7       14.92       14.12      7.91 o 
  -7  -5   7       11.49       51.66      9.14 o 
  -6  -5   7       14.25       -3.41      6.99 o 
  -5  -5   7        3.81       19.89      5.87 o 
  -4  -5   7        8.65       -0.12      6.62 o 
  -3  -5   7       60.65       52.87      4.79 o 
  -2  -5   7        4.07        1.86      4.06 o 
  -1  -5   7       91.03       89.10      7.85 o 
   0  -5   7       96.06      111.56      4.16 o 
   1  -5   7      372.69      386.64      9.43 o 
   2  -5   7      164.01      162.38      5.62 o 
   3  -5   7        2.63        2.66      5.03 o 
   4  -5   7        0.57       -4.02      5.29 o 
   5  -5   7        4.33       22.38      7.92 o 
  -7  -4   7        1.92        7.36      8.56 o 
  -6  -4   7        8.41       -0.89      7.03 o 
  -5  -4   7        5.06       -1.17      4.43 o 
  -4  -4   7       95.83       87.74      9.35 o 
  -3  -4   7      183.93      167.79      8.01 o 
  -2  -4   7       43.66       34.49      4.00 o 
  -1  -4   7       56.34       46.25      4.27 o 
   0  -4   7       47.11       61.05      9.45 o 
   1  -4   7      234.33      252.66      4.83 o 
   2  -4   7        8.94        2.67      4.11 o 
   3  -4   7       82.26       94.69      5.82 o 
   4  -4   7      718.18      696.77     21.21 o 
   5  -4   7        0.71        9.69      8.64 o 
   6  -4   7       28.97       36.08      7.61 o 
  -7  -3   7       21.22       22.94      8.34 o 
  -6  -3   7       44.65       36.48      7.70 o 
  -5  -3   7      577.23      598.87     13.51 o 
  -4  -3   7      171.77      158.87      8.27 o 
  -3  -3   7      323.17      329.27      5.34 o 
  -2  -3   7      663.59      639.97     20.72 o 
  -1  -3   7     1463.15     1356.54     14.35 o 
   0  -3   7       70.02       72.69      3.23 o 
   1  -3   7      515.11      475.56      3.54 o 
   2  -3   7      112.29      112.17      3.12 o 
   3  -3   7       64.52       50.03      3.15 o 
   4  -3   7      193.90      196.47      9.94 o 
   5  -3   7       15.78       16.62      7.88 o 
   6  -3   7        1.87       -0.52      6.96 o 
   7  -3   7        0.08       -6.97      6.97 o 
  -7  -2   7        0.16       34.25      8.59 o 
  -6  -2   7       99.18       95.63      9.38 o 
  -5  -2   7       26.73       32.82      7.93 o 
  -4  -2   7      950.69      948.69     14.66 o 
  -3  -2   7      135.66      137.48      6.72 o 
  -2  -2   7      143.29      127.46      8.80 o 
  -1  -2   7       18.57       11.14      3.99 o 
   0  -2   7      376.19      399.49      7.40 o 
   1  -2   7        1.61        1.89      1.77 o 
   2  -2   7      674.38      635.25     34.20 o 
   3  -2   7       45.07       35.35      4.67 o 
   4  -2   7      167.59      173.51      5.80 o 
   5  -2   7       62.05       69.47     13.85 o 
   6  -2   7       24.11       25.88      6.72 o 
   7  -2   7        0.31       20.12      4.87 o 
  -7  -1   7      193.99      208.58     11.65 o 
  -6  -1   7       10.13       16.22      7.74 o 
  -5  -1   7      111.64       90.81      8.31 o 
  -4  -1   7        7.96        8.66      6.29 o 
  -3  -1   7       40.42       40.42      2.97 o 
  -2  -1   7       21.66       26.00      1.79 o 
  -1  -1   7        0.80        4.21      3.20 o 
   0  -1   7       66.44       59.34      2.95 o 
   1  -1   7      351.32      323.00     10.38 o 
   2  -1   7       13.91       13.36      2.17 o 
   3  -1   7       36.25       47.02      2.17 o 
   4  -1   7       32.09       31.47     11.07 o 
   5  -1   7       32.87       46.37     17.29 o 
   6  -1   7        2.59       -0.44      4.85 o 
   7  -1   7        3.51       -4.80      4.80 o 
  -7   0   7        0.63       -2.39      7.63 o 
  -6   0   7      154.29      144.97     10.33 o 
  -5   0   7       25.41       12.85      7.42 o 
  -4   0   7      122.05      126.58      4.69 o 
  -3   0   7      191.85      167.46      4.31 o 
  -2   0   7     2573.22     2716.76     11.14 o 
  -1   0   7        8.65        4.80      1.59 o 
   0   0   7      524.31      489.24      4.62 o 
   1   0   7       27.07       28.71      2.23 o 
   2   0   7     2412.24     2436.28     29.71 o 
   3   0   7       57.42       48.39      2.31 o 
   4   0   7      241.72      273.07     11.31 o 
   5   0   7        0.03        4.98      5.00 o 
   6   0   7      216.44      200.14      6.92 o 
   7   0   7        0.48       13.95     18.91 o 
  -7   1   7        2.92        3.25      7.91 o 
  -6   1   7        2.66        7.05      7.32 o 
  -5   1   7       40.66       40.67      7.20 o 
  -4   1   7        2.05       -1.68      3.81 o 
  -3   1   7      477.80      405.13      7.16 o 
  -2   1   7      360.85      354.31      5.34 o 
  -1   1   7     2247.31     2203.04     16.81 o 
   0   1   7       43.58       37.49      1.81 o 
   1   1   7        8.90       13.77      3.47 o 
   2   1   7      309.08      314.12      5.90 o 
   3   1   7      412.33      431.01      6.21 o 
   4   1   7        3.22        7.62      3.54 o 
   5   1   7       43.40       48.05      4.64 o 
   6   1   7        4.21        6.73      8.03 o 
   7   1   7      252.73      223.17      7.26 o 
   8   1   7        3.62       30.86      7.40 o 
  -7   2   7       22.33        0.02      7.02 o 
  -6   2   7       25.20       20.49      7.51 o 
  -5   2   7        5.07        3.76      4.52 o 
  -4   2   7      242.91      247.74      6.29 o 
  -3   2   7       38.24       40.42      4.09 o 
  -2   2   7     1852.01     1942.28     37.11 o 
  -1   2   7      194.00      198.74      9.17 o 
   0   2   7     3482.56     3665.78     14.69 o 
   1   2   7       11.17       14.12      2.56 o 
   2   2   7      640.38      586.84      5.07 o 
   3   2   7        0.00       -0.35      3.14 o 
   4   2   7     1687.47     1665.02     39.22 o 
   5   2   7        8.11        1.51      6.15 o 
   6   2   7        4.43       18.44      7.51 o 
   7   2   7        6.73       37.73      8.51 o 
   8   2   7        0.14       89.14      8.91 o 
  -6   3   7        0.05       -0.68      7.61 o 
  -5   3   7       91.60       82.00      5.74 o 
  -4   3   7       38.48       26.88      6.04 o 
  -3   3   7      111.41       98.09     10.83 o 
  -2   3   7       21.97       19.10      3.59 o 
  -1   3   7       51.57       58.62      3.56 o 
   0   3   7        0.02       -0.62      2.54 o 
   1   3   7     5031.12     5287.05     15.50 o 
   2   3   7        0.30        1.20      2.27 o 
   3   3   7      411.66      389.04     15.09 o 
   4   3   7        2.36       -3.37      5.17 o 
   5   3   7       59.77       72.29      7.07 o 
   6   3   7        4.34       -0.10      6.53 o 
   7   3   7        3.19       11.03      7.80 o 
   8   3   7        0.12       19.73      7.79 o 
  -6   4   7      125.39      128.09     10.12 o 
  -5   4   7       12.19       -0.66     18.60 o 
  -4   4   7       96.91       93.63      5.43 o 
  -3   4   7        0.64        3.17      4.47 o 
  -2   4   7      619.29      628.51      7.98 o 
  -1   4   7        0.00       -3.10      3.36 o 
   0   4   7        0.30        2.95      8.45 o 
   1   4   7       29.50       26.90      2.30 o 
   2   4   7     1490.67     1433.08     24.89 o 
   3   4   7        0.40        2.15      3.92 o 
   4   4   7      513.09      502.41     10.69 o 
   5   4   7       76.60       74.87      7.25 o 
   6   4   7      278.48      275.54      7.32 o 
   7   4   7       10.41       31.52      7.67 o 
  -5   5   7       78.51       92.90      9.59 o 
  -4   5   7        9.50        4.54      7.77 o 
  -3   5   7      232.11      233.84     10.39 o 
  -2   5   7        4.62        2.71      6.50 o 
  -1   5   7     1079.68     1048.76     10.78 o 
   0   5   7       85.37       61.20      6.51 o 
   1   5   7       32.00       32.84      4.40 o 
   2   5   7       13.19       10.13      2.29 o 
   3   5   7      139.58      148.77      6.18 o 
   4   5   7      117.22      122.61      6.60 o 
   5   5   7     1220.89     1201.94     44.16 o 
   6   5   7       44.96       32.30      5.00 o 
   7   5   7        1.37        4.50      7.01 o 
  -4   6   7       81.13       66.69      9.24 o 
  -3   6   7        6.34        7.25      8.00 o 
  -2   6   7      126.33      127.88      9.69 o 
  -1   6   7       18.06       15.04      4.59 o 
   0   6   7      363.85      374.71     10.74 o 
   1   6   7      113.23      102.60      7.37 o 
   2   6   7        4.47       -4.32      4.32 o 
   3   6   7      117.64      123.22      6.05 o 
   4   6   7     1423.56     1288.55     85.03 o 
   5   6   7        6.11       24.30     15.29 o 
   6   6   7       32.20       29.75      6.45 o 
   7   6   7        0.89       34.36      7.29 o 
  -4   7   7        9.48       28.92     10.14 o 
  -3   7   7        0.84       -8.63      8.63 o 
  -2   7   7       54.69       66.28      5.99 o 
  -1   7   7      793.43      878.45     12.04 o 
   0   7   7       33.55       17.40      5.00 o 
   1   7   7        6.30       11.28      6.71 o 
   2   7   7        7.07        4.18      5.65 o 
   3   7   7        1.83       -3.09      7.20 o 
   4   7   7       16.25       23.76      8.23 o 
   5   7   7      121.22      109.95     10.21 o 
   6   7   7       28.61       45.50      9.34 o 
  -2   8   7       89.63       68.22     21.42 o 
  -1   8   7       20.35       14.60      8.34 o 
   0   8   7        2.65       22.63     14.26 o 
   1   8   7        6.78        9.74      5.01 o 
   2   8   7        0.20        6.70     13.87 o 
   3   8   7        4.89        4.43      4.96 o 
   4   8   7       21.04       18.39      8.48 o 
   5   8   7        0.47        9.73      8.60 o 
   0   9   7       23.22       28.97      9.66 o 
   1   9   7      189.57      237.35      9.62 o 
   2   9   7       14.72       23.25      9.04 o 
   3   9   7        5.44       -2.49      8.80 o 
  -4  -8   8        0.74        2.37      8.02 o 
  -3  -8   8        3.49        1.95      8.28 o 
  -2  -8   8       15.43       18.15     13.20 o 
  -1  -8   8        9.98        4.11      5.11 o 
   0  -8   8        0.42       19.35      7.84 o 
   1  -8   8        0.02        1.28      7.29 o 
   2  -8   8        0.02       23.32      7.83 o 
  -5  -7   8        1.89        9.38      5.44 o 
  -4  -7   8        0.37        5.93      4.86 o 
  -3  -7   8       37.86       32.21      5.87 o 
  -2  -7   8       14.89       19.25      5.00 o 
  -1  -7   8        6.81        5.88      5.17 o 
   0  -7   8        0.88        7.57      7.53 o 
   1  -7   8       19.85        1.02      4.94 o 
   2  -7   8        6.41        0.71      5.99 o 
   3  -7   8       26.25       36.14      6.55 o 
  -6  -6   8        0.60       -2.51      4.88 o 
  -5  -6   8        9.54        5.12      6.63 o 
  -4  -6   8        6.83       12.10      7.28 o 
  -3  -6   8        1.88        7.21      4.59 o 
  -2  -6   8       88.20       81.28      5.45 o 
  -1  -6   8      228.03      202.31      6.45 o 
   0  -6   8      806.96      772.19     27.74 o 
   1  -6   8      148.57      153.34      8.35 o 
   2  -6   8       18.60       16.42      4.21 o 
   3  -6   8        5.21        8.74      6.65 o 
   4  -6   8        3.01       -7.88     11.39 o 
  -5  -5   8        1.45        9.17      5.77 o 
  -4  -5   8        5.74        6.22      4.25 o 
  -3  -5   8        3.08        5.43      4.32 o 
  -2  -5   8       13.20        7.01      4.06 o 
  -1  -5   8      122.40      134.07      5.25 o 
   0  -5   8       74.01       70.26      7.11 o 
   1  -5   8      704.87      646.46      7.23 o 
   2  -5   8        0.40       -0.71      5.14 o 
   3  -5   8       29.70       33.17      5.47 o 
   4  -5   8        3.04       17.02      8.00 o 
   5  -5   8       86.36       80.78      9.63 o 
  -7  -4   8        4.66       11.34      9.01 o 
  -6  -4   8       58.35       80.15      8.38 o 
  -5  -4   8       51.25       62.61      7.38 o 
  -4  -4   8       16.43       26.99      3.35 o 
  -3  -4   8      108.03      123.88      9.16 o 
  -2  -4   8      506.65      508.94     12.14 o 
  -1  -4   8        0.26       -2.88      5.43 o 
   0  -4   8      676.82      637.21      9.28 o 
   1  -4   8        1.50        2.64      4.13 o 
   2  -4   8       21.71       25.30      4.32 o 
   3  -4   8       10.78        9.14      5.13 o 
   4  -4   8      263.62      249.15     11.21 o 
   5  -4   8        8.77        3.87      8.04 o 
   6  -4   8        0.59       23.45      7.71 o 
  -7  -3   8       10.99       35.91      8.71 o 
  -6  -3   8       16.16       29.16      7.61 o 
  -5  -3   8      541.80      578.56     13.87 o 
  -4  -3   8       10.38        6.78      5.97 o 
  -3  -3   8       41.65       57.53      3.84 o 
  -2  -3   8      369.08      375.77      5.53 o 
  -1  -3   8       48.93       48.46      5.55 o 
   0  -3   8      253.10      247.95      7.57 o 
   1  -3   8      897.26      885.24     13.81 o 
   2  -3   8       82.90       70.38      4.34 o 
   3  -3   8      851.11      850.99      7.07 o 
   4  -3   8        3.77        5.18      7.17 o 
   5  -3   8        2.48        8.21      8.14 o 
   6  -3   8       15.09       30.24      8.13 o 
  -7  -2   8       26.03       40.56      8.82 o 
  -6  -2   8        2.34        8.53      7.42 o 
  -5  -2   8       44.00       32.84      7.41 o 
  -4  -2   8      311.49      317.19     10.18 o 
  -3  -2   8      327.14      334.84      8.74 o 
  -2  -2   8      596.22      520.93     16.90 o 
  -1  -2   8       15.36       13.79      4.28 o 
   0  -2   8       39.06       20.93      3.94 o 
   1  -2   8       37.96       33.20      1.99 o 
   2  -2   8      172.08      152.03     12.54 o 
   3  -2   8        5.28        6.78      2.77 o 
   4  -2   8      284.57      270.56     10.71 o 
   5  -2   8        1.91        0.25      6.25 o 
   6  -2   8        8.96       11.51     11.83 o 
   7  -2   8       10.43       10.79     10.02 o 
  -7  -1   8       38.91       26.58      8.65 o 
  -6  -1   8        0.02        5.05      7.37 o 
  -5  -1   8      310.97      308.53     11.62 o 
  -4  -1   8       53.16       60.82      7.04 o 
  -3  -1   8      865.42      857.95     12.90 o 
  -2  -1   8       14.59       10.61      1.91 o 
  -1  -1   8        0.30       -1.85      3.35 o 
   0  -1   8      115.05      109.80      2.69 o 
   1  -1   8      446.73      440.11      5.34 o 
   2  -1   8      171.86      167.14      5.54 o 
   3  -1   8      317.11      297.06      5.49 o 
   4  -1   8        8.24       11.99      3.93 o 
   5  -1   8       21.78       17.27      7.23 o 
   6  -1   8       11.93       26.51      4.90 o 
   7  -1   8       42.40       94.47     31.86 o 
  -7   0   8        3.76       20.49      8.50 o 
  -6   0   8       39.27       60.23      9.24 o 
  -5   0   8        7.45        0.93      6.86 o 
  -4   0   8      277.91      287.70      9.98 o 
  -3   0   8       20.11       19.61      3.11 o 
  -2   0   8     4629.57     4912.41     18.91 o 
  -1   0   8     1148.20     1105.83      5.67 o 
   0   0   8     4042.19     3934.38     36.91 o 
   1   0   8      522.69      484.89      8.90 o 
   2   0   8      315.82      333.67      4.70 o 
   3   0   8      159.08      137.10      2.69 o 
   4   0   8      487.79      466.62     20.97 o 
   5   0   8       20.52       13.99      6.81 o 
   6   0   8      278.64      295.45     21.65 o 
   7   0   8       28.38       48.97     12.45 o 
  -7   1   8        0.86       63.64      9.23 o 
  -6   1   8        0.01       25.00      8.06 o 
  -5   1   8       46.11       31.53      6.96 o 
  -4   1   8       13.79       24.99      3.98 o 
  -3   1   8       25.54       11.75      4.65 o 
  -2   1   8       39.12       46.39      4.46 o 
  -1   1   8      970.62      970.64     11.52 o 
   0   1   8      150.13      143.72     10.15 o 
   1   1   8      220.68      184.80      4.97 o 
   2   1   8      211.23      220.22      4.45 o 
   3   1   8      434.00      450.20     10.08 o 
   4   1   8        9.48        8.05      6.27 o 
   5   1   8      222.57      228.90      6.06 o 
   6   1   8       67.90       49.26     10.55 o 
   7   1   8       27.09       60.27     22.84 o 
  -7   2   8        8.52       56.78      8.87 o 
  -6   2   8       85.47       94.64      9.01 o 
  -5   2   8       56.05       41.44      4.96 o 
  -4   2   8      365.02      385.14     13.46 o 
  -3   2   8       20.77       30.36      2.76 o 
  -2   2   8       35.76       58.67      3.38 o 
  -1   2   8      252.21      225.81      4.34 o 
   0   2   8     3755.06     3734.01     36.31 o 
   1   2   8       88.36       89.85      1.88 o 
   2   2   8     2997.35     2859.79     43.18 o 
   3   2   8        0.99        4.83      2.49 o 
   4   2   8      161.93      156.41      4.77 o 
   5   2   8       15.94       14.33      3.78 o 
   6   2   8      110.44      132.44     28.34 o 
   7   2   8        8.92        4.01      7.51 o 
   8   2   8        4.95        2.74      7.31 o 
  -6   3   8       28.27       73.75     39.41 o 
  -5   3   8      279.18      283.94     11.30 o 
  -4   3   8       13.53       17.27      4.23 o 
  -3   3   8       50.38       45.79      4.24 o 
  -2   3   8       29.42       29.25      5.68 o 
  -1   3   8      865.44      852.85     27.90 o 
   0   3   8        2.27        7.72      2.64 o 
   1   3   8      236.65      329.49     12.42 o 
   2   3   8       41.70       52.98      4.39 o 
   3   3   8      140.62      132.61      6.10 o 
   4   3   8       29.96       39.79      5.89 o 
   5   3   8       82.61       86.46      7.82 o 
   6   3   8       27.76       28.81      7.11 o 
   7   3   8        1.05       20.19      6.95 o 
  -6   4   8        3.49       13.45      8.98 o 
  -5   4   8       29.30       23.16      4.57 o 
  -4   4   8      329.18      278.92     19.03 o 
  -3   4   8        5.53        0.96      3.55 o 
  -2   4   8      452.72      450.98     21.33 o 
  -1   4   8        2.05        1.15      4.68 o 
   0   4   8     2832.07     2866.58     72.68 o 
   1   4   8        2.07        4.82      2.28 o 
   2   4   8        3.46        3.47      3.83 o 
   3   4   8        4.08       -2.79      4.39 o 
   4   4   8       17.90       30.02      6.16 o 
   5   4   8       41.46       41.04      6.58 o 
   6   4   8        2.12       -3.03      4.36 o 
   7   4   8        5.04       15.56      7.50 o 
  -5   5   8       40.26       41.89      8.79 o 
  -4   5   8        0.79        6.96      7.92 o 
  -3   5   8      242.07      209.31     10.29 o 
  -2   5   8        1.16       -0.32      7.29 o 
  -1   5   8      121.69      142.80      9.37 o 
   0   5   8       91.79       92.57      7.15 o 
   1   5   8      113.91      109.93      8.10 o 
   2   5   8       11.05        7.57      2.92 o 
   3   5   8        0.87       -2.64      4.26 o 
   4   5   8        7.22       12.59      4.88 o 
   5   5   8      209.76      215.00      8.99 o 
   6   5   8        0.72       16.08      5.27 o 
   7   5   8        0.46       -7.28      7.28 o 
  -4   6   8        1.58       -4.41      7.82 o 
  -3   6   8        3.38       20.10      8.00 o 
  -2   6   8        7.67        4.20      7.06 o 
  -1   6   8       84.63       73.34      5.82 o 
   0   6   8      743.62      746.34     32.07 o 
   1   6   8      109.40      103.96      7.56 o 
   2   6   8        6.55        9.83      4.77 o 
   3   6   8       20.54       24.81      4.48 o 
   4   6   8      138.62      148.01     16.92 o 
   5   6   8       44.67       43.50      4.76 o 
   6   6   8       78.74       97.93     10.92 o 
  -3   7   8       39.78       23.07      8.92 o 
  -2   7   8        3.96       13.75      8.47 o 
  -1   7   8      101.86      100.96      6.89 o 
   0   7   8       72.28       53.76      7.15 o 
   1   7   8       20.34       22.05      7.19 o 
   2   7   8        9.42        0.93      5.68 o 
   3   7   8       56.68       52.10      5.23 o 
   4   7   8        1.86        8.18      4.74 o 
   5   7   8       26.71       78.17     10.39 o 
  -2   8   8        6.59       -8.99      8.99 o 
  -1   8   8       18.99       -8.82     13.38 o 
   0   8   8      254.77      299.94     17.43 o 
   1   8   8       32.05       41.65      7.94 o 
   2   8   8       89.56      102.92     20.17 o 
   3   8   8       16.57        1.01      5.03 o 
   4   8   8        4.02       25.45      9.28 o 
   0   9   8        3.05       26.37     20.30 o 
   1   9   8       56.96       77.27      6.77 o 
   2   9   8        5.77       33.52      7.42 o 
   3   9   8        2.87       15.88      8.77 o 
  -3  -8   9        0.05       -6.36      7.90 o 
  -2  -8   9        2.73       -0.74      4.97 o 
  -1  -8   9        1.87       32.15     12.98 o 
   0  -8   9        1.34       -5.00      5.00 o 
   1  -8   9       11.79       28.81      6.03 o 
   2  -8   9        2.95       -8.20      8.20 o 
  -5  -7   9        0.98        1.99     12.06 o 
  -4  -7   9        2.73        1.73      6.63 o 
  -3  -7   9        0.08       -4.65      4.76 o 
  -2  -7   9       12.61       14.84      8.85 o 
  -1  -7   9       28.21       28.81      7.23 o 
   0  -7   9        9.64       22.41     16.16 o 
   1  -7   9        2.95       -3.29      5.18 o 
   2  -7   9        8.19        6.48      7.91 o 
   3  -7   9        1.62        3.14      5.71 o 
  -6  -6   9        0.55       10.25      6.40 o 
  -5  -6   9        0.23        1.75      4.73 o 
  -4  -6   9        0.43       -2.50      5.46 o 
  -3  -6   9        7.35        0.79      4.68 o 
  -2  -6   9       17.35       21.05      4.80 o 
  -1  -6   9       49.84       62.49      7.53 o 
   0  -6   9      123.53      124.02      9.47 o 
   1  -6   9        0.12       -4.06      4.88 o 
   2  -6   9        9.34        3.08      6.78 o 
   3  -6   9       51.35       35.77      5.71 o 
   4  -6   9       42.09       65.65      9.38 o 
  -6  -5   9       26.46       14.29      6.48 o 
  -5  -5   9       50.03       37.99      6.58 o 
  -4  -5   9       61.22       41.97      6.17 o 
  -3  -5   9       69.79       83.35      8.23 o 
  -2  -5   9       54.60       45.01      6.38 o 
  -1  -5   9       20.58       26.48      6.09 o 
   0  -5   9       13.10       13.35      4.24 o 
   1  -5   9      168.82      181.61      7.79 o 
   2  -5   9      113.62       95.50      5.76 o 
   3  -5   9       23.07       22.24      8.00 o 
   4  -5   9        2.11        4.27      8.36 o 
   5  -5   9        2.81       -5.45      8.02 o 
  -6  -4   9        0.07       -0.94      6.78 o 
  -5  -4   9       65.21       69.84      5.10 o 
  -4  -4   9       49.21       49.73      4.46 o 
  -3  -4   9        1.37       -3.21      3.21 o 
  -2  -4   9       19.56       20.41      5.52 o 
  -1  -4   9       65.75       54.50      6.05 o 
   0  -4   9      411.61      385.15      6.63 o 
   1  -4   9      196.17      201.78      8.87 o 
   2  -4   9       48.49       54.56      7.42 o 
   3  -4   9       42.33       46.69      8.28 o 
   4  -4   9        0.16        6.19      8.46 o 
   5  -4   9        2.38       -2.57      8.14 o 
   6  -4   9       26.67        4.34      7.62 o 
  -7  -3   9       30.77       88.58      9.77 o 
  -6  -3   9        0.92       26.17      7.72 o 
  -5  -3   9       91.06      107.73      9.13 o 
  -4  -3   9       91.29       86.36      7.02 o 
  -3  -3   9        5.61       15.97      3.53 o 
  -2  -3   9      178.90      196.10      4.63 o 
  -1  -3   9       57.64       68.41      5.99 o 
   0  -3   9        6.94        2.13      4.07 o 
   1  -3   9      128.17      120.03      4.74 o 
   2  -3   9      159.53      177.93      3.68 o 
   3  -3   9      762.77      801.91     15.18 o 
   4  -3   9      124.59      130.02      9.24 o 
   5  -3   9       51.03       26.36      8.38 o 
   6  -3   9        0.16        9.70      7.68 o 
  -7  -2   9       12.38        3.02      8.43 o 
  -6  -2   9       16.91       27.90      8.18 o 
  -5  -2   9       43.99       34.46      7.34 o 
  -4  -2   9       11.96       14.61      6.15 o 
  -3  -2   9       42.74       47.68      5.84 o 
  -2  -2   9       22.39       35.63      5.68 o 
  -1  -2   9       19.03        9.62      4.44 o 
   0  -2   9     1197.86     1128.20     13.11 o 
   1  -2   9      113.32      123.02     19.36 o 
   2  -2   9       41.66       18.28      2.99 o 
   3  -2   9      121.20       96.89      4.32 o 
   4  -2   9       53.22       43.74      4.44 o 
   5  -2   9        0.61        7.90      4.34 o 
   6  -2   9      141.72      179.06      6.55 o 
  -7  -1   9        0.63       51.12      9.57 o 
  -6  -1   9       31.40       33.59      8.22 o 
  -5  -1   9       28.45       18.24      7.52 o 
  -4  -1   9       22.59       21.27      6.34 o 
  -3  -1   9     1102.59     1085.03     14.90 o 
  -2  -1   9      664.83      632.99     23.68 o 
  -1  -1   9      341.35      294.48      6.33 o 
   0  -1   9      492.88      472.19      5.31 o 
   1  -1   9     1587.25     1600.54     23.79 o 
   2  -1   9       97.96      102.03      4.56 o 
   3  -1   9        0.02        3.07      2.44 o 
   4  -1   9        0.96        5.52      9.20 o 
   5  -1   9       74.14       72.68      8.58 o 
   6  -1   9       11.04        7.14     14.11 o 
   7  -1   9      184.55      170.77      8.89 o 
  -7   0   9        8.66       35.78      8.61 o 
  -6   0   9       43.51       35.23      8.09 o 
  -4   0   9      158.51      168.63      8.41 o 
  -3   0   9      141.55      147.10      4.23 o 
  -2   0   9     1426.79     1551.20     11.27 o 
  -1   0   9        0.47        1.58      2.13 o 
   0   0   9      143.91      155.60      3.67 o 
   1   0   9      247.89      232.13      3.58 o 
   2   0   9      331.32      361.50      4.35 o 
   3   0   9       98.94       79.86      5.15 o 
   4   0   9      242.22      225.75      5.89 o 
   5   0   9        1.34       10.46      5.71 o 
   6   0   9       29.29       20.96     13.41 o 
   7   0   9       25.31       18.22      7.04 o 
  -7   1   9       22.12       56.97      9.54 o 
  -5   1   9      205.59      178.77      9.94 o 
  -4   1   9      188.39      173.18      7.12 o 
  -3   1   9      707.59      704.44     12.79 o 
  -2   1   9       40.76       44.57      4.37 o 
  -1   1   9       65.67       59.57      6.59 o 
   0   1   9      575.12      553.85     22.53 o 
   1   1   9    11173.25    11611.19     42.60 o 
   2   1   9      611.28      605.97     11.19 o 
   3   1   9      429.15      388.61      5.98 o 
   4   1   9        2.77        3.86      3.62 o 
   5   1   9        6.59       10.75      3.94 o 
   6   1   9        3.08        0.32      5.00 o 
   7   1   9        6.36        3.47     17.15 o 
  -6   2   9       98.43       61.26      8.47 o 
  -5   2   9       15.02       13.09      7.49 o 
  -4   2   9       95.64       79.00     10.31 o 
  -3   2   9        0.13       -2.59      2.59 o 
  -2   2   9        4.59       13.82      3.05 o 
  -1   2   9       41.43       34.30      3.10 o 
   0   2   9      712.70      831.95     11.20 o 
   1   2   9       29.26       26.72      1.94 o 
   2   2   9     2589.11     2678.12     59.98 o 
   3   2   9      135.78      125.14     10.66 o 
   4   2   9     1142.26     1081.76     11.65 o 
   5   2   9       12.25        1.53      3.56 o 
   6   2   9       66.55       49.21     13.16 o 
   7   2   9        0.55       21.09      7.53 o 
  -6   3   9        0.62       10.67      6.70 o 
  -5   3   9       10.68        3.11      6.46 o 
  -4   3   9       33.56       37.10      4.45 o 
  -3   3   9      372.05      361.59      7.29 o 
  -2   3   9       25.47       21.25      4.58 o 
  -1   3   9      697.92      712.94     12.50 o 
   0   3   9       17.68       23.06      2.92 o 
   1   3   9        1.34       -2.54      2.54 o 
   2   3   9       20.78       26.73      4.77 o 
   3   3   9       74.87       95.67      6.17 o 
   4   3   9        0.13        3.12      5.39 o 
   5   3   9      657.54      622.70     13.69 o 
   6   3   9        3.31       -1.59      6.59 o 
   7   3   9       12.73       31.93      7.81 o 
  -6   4   9        0.82       20.20      9.24 o 
  -5   4   9       23.44       14.03     12.34 o 
  -4   4   9       87.00       88.45      6.57 o 
  -3   4   9       15.35       18.58      3.91 o 
  -2   4   9      163.69      168.04      8.43 o 
  -1   4   9        1.12        3.04      3.29 o 
   0   4   9      130.79      127.76      9.17 o 
   1   4   9        1.88        3.27      2.24 o 
   2   4   9      680.94      710.13     10.70 o 
   3   4   9       64.79       61.23      5.73 o 
   4   4   9      488.35      501.49     10.84 o 
   5   4   9        3.62       -1.81      6.24 o 
   6   4   9      105.72      128.72      9.57 o 
  -5   5   9       16.60       27.42      8.58 o 
  -4   5   9       20.48       21.66      8.13 o 
  -3   5   9      261.73      256.76     11.09 o 
  -2   5   9       23.58       13.35      6.97 o 
  -1   5   9      530.13      511.07      8.24 o 
   0   5   9       24.24       26.57      5.24 o 
   1   5   9        1.96        7.78      3.74 o 
   2   5   9        2.01       -2.58      2.71 o 
   3   5   9       41.96       48.11      5.07 o 
   4   5   9        0.82        1.34      4.62 o 
   5   5   9      320.80      320.72     10.63 o 
   6   5   9       10.31        1.28      7.16 o 
   7   5   9      100.03      125.79      9.13 o 
  -4   6   9       41.39       59.08      9.36 o 
  -3   6   9        3.55       -1.50      8.12 o 
  -2   6   9       44.31       67.87      8.09 o 
  -1   6   9       19.23        7.19      7.11 o 
   0   6   9      178.23      183.69      8.54 o 
   1   6   9        0.64       -5.86      5.86 o 
   2   6   9      180.36      182.43      7.52 o 
   3   6   9       49.82       44.66     10.83 o 
   4   6   9        1.09       -1.45      4.54 o 
   5   6   9        3.63       10.57      4.80 o 
   6   6   9        0.40       36.75      8.44 o 
  -3   7   9       47.24       59.99      9.74 o 
  -2   7   9        3.52       -1.66      7.90 o 
  -1   7   9     1078.56     1070.14     14.05 o 
   0   7   9       38.01       46.15      5.32 o 
   1   7   9      289.08      291.43     10.94 o 
   2   7   9       28.42       12.34      5.44 o 
   3   7   9       67.23       57.40      5.99 o 
   4   7   9        0.88       13.10      4.63 o 
   5   7   9        0.01       -8.08      8.69 o 
  -2   8   9        9.59       -6.45      8.87 o 
  -1   8   9        4.33        5.43      7.02 o 
   0   8   9      265.98      308.53     25.80 o 
   1   8   9       17.58       -4.60      7.47 o 
   2   8   9      138.16      141.76      9.04 o 
   3   8   9        2.12       32.00      8.92 o 
   4   8   9        0.23       -0.41      8.55 o 
   5   8   9        4.39       24.09      9.60 o 
   1   9   9        5.45       -1.55      5.42 o 
   2   9   9        0.18       -4.65     13.11 o 
  -3  -8  10        0.49       -6.33      6.64 o 
  -2  -8  10       13.33        9.17      7.14 o 
  -1  -8  10       46.62       84.15     26.40 o 
   0  -8  10       26.82       18.58      5.51 o 
   1  -8  10       19.48       31.87      6.17 o 
  -5  -7  10        0.38        6.49      7.57 o 
  -4  -7  10        0.07       -1.28      7.02 o 
  -3  -7  10       11.04        8.40      6.46 o 
  -2  -7  10        2.91        7.17      7.08 o 
  -1  -7  10        0.99       11.35      7.13 o 
   0  -7  10       13.29       14.51      8.81 o 
   1  -7  10       77.68       49.36      6.20 o 
   2  -7  10        7.33       12.92      8.66 o 
   3  -7  10        5.54       -8.44      8.45 o 
  -6  -6  10        1.59        6.68      7.07 o 
  -5  -6  10        8.12       15.68      6.71 o 
  -4  -6  10       13.43       21.21      6.73 o 
  -3  -6  10       52.08       47.47      7.10 o 
  -2  -6  10        7.43       16.61      6.85 o 
  -1  -6  10        0.49        2.62      6.64 o 
   0  -6  10       63.52       62.06      5.47 o 
   1  -6  10       13.04        1.32      4.70 o 
   2  -6  10       36.50       23.22      5.28 o 
   3  -6  10        9.00       16.92      8.35 o 
   4  -6  10        6.16        6.10      8.35 o 
  -6  -5  10       24.11       38.22      6.98 o 
  -5  -5  10      167.30      202.70      9.01 o 
  -4  -5  10       21.86       36.67      6.67 o 
  -3  -5  10       30.75       22.76      6.18 o 
  -2  -5  10       10.45       12.25      6.25 o 
  -1  -5  10       56.75       54.80      6.76 o 
   0  -5  10        7.62       13.98      4.38 o 
   1  -5  10      220.67      223.54     17.23 o 
   2  -5  10       32.16       37.15      8.61 o 
   3  -5  10       15.33       32.82      8.23 o 
   4  -5  10       50.57       45.26      8.87 o 
   5  -5  10       13.15       20.76      8.96 o 
  -7  -4  10        0.15       57.91      9.26 o 
  -6  -4  10       34.25       39.28      7.83 o 
  -5  -4  10       17.81       16.44      7.50 o 
  -4  -4  10      349.18      337.47      6.96 o 
  -3  -4  10       40.30       51.15      3.98 o 
  -2  -4  10        4.34        3.01      5.32 o 
  -1  -4  10       14.24       20.41      6.04 o 
   0  -4  10        1.43        0.72      3.77 o 
   1  -4  10        1.27        1.08      4.28 o 
   2  -4  10      430.06      444.09     11.79 o 
   3  -4  10       14.06        5.17      7.08 o 
   4  -4  10      118.22       94.19      9.43 o 
   5  -4  10       57.89       53.69      9.28 o 
  -7  -3  10       46.92       56.31      9.05 o 
  -6  -3  10        0.69       -0.68      7.32 o 
  -5  -3  10      348.23      324.59     11.75 o 
  -4  -3  10        0.86       -0.06      4.17 o 
  -3  -3  10        3.63       -0.02      3.47 o 
  -2  -3  10        9.62       14.08      3.45 o 
  -1  -3  10        6.39        2.43      5.32 o 
   0  -3  10      112.73       93.73      3.99 o 
   1  -3  10      290.96      287.65      3.66 o 
   2  -3  10       49.77       43.93      4.38 o 
   3  -3  10        0.02       -2.82      7.17 o 
   4  -3  10        6.39        2.86      7.66 o 
   5  -3  10       30.74       24.06      8.30 o 
  -7  -2  10        4.98       52.56      9.36 o 
  -6  -2  10      139.93      164.00     10.63 o 
  -5  -2  10        0.05       -2.81      6.76 o 
  -4  -2  10      186.71      190.62      8.94 o 
  -3  -2  10      274.59      234.32      5.55 o 
  -2  -2  10     2040.06     2036.06     13.20 o 
  -1  -2  10      941.12      848.19     10.92 o 
   0  -2  10      366.46      306.52      4.68 o 
   1  -2  10      306.41      319.03      4.05 o 
   2  -2  10      729.00      735.10     15.71 o 
   3  -2  10        0.08        6.58      3.96 o 
   4  -2  10       72.81       69.54     12.40 o 
   5  -2  10        0.73       -2.26      4.34 o 
   6  -2  10       99.53       77.01     22.22 o 
   7  -2  10        0.34       12.58      7.00 o 
  -7  -1  10        0.46       14.14      8.28 o 
  -5  -1  10        2.42       -4.00      7.53 o 
  -4  -1  10       14.47       17.10      6.16 o 
  -3  -1  10       12.87       15.00      6.22 o 
  -2  -1  10      347.20      361.11      4.06 o 
  -1  -1  10     1010.36     1013.96     10.71 o 
   0  -1  10        4.49        8.88      1.66 o 
   1  -1  10      377.90      401.07     10.68 o 
   2  -1  10      340.31      313.19      9.38 o 
   3  -1  10      446.67      444.58      5.92 o 
   4  -1  10       25.71       22.84      4.13 o 
   5  -1  10       18.66       18.07     11.03 o 
   6  -1  10       18.59       10.33      4.38 o 
   7  -1  10       68.73       68.21     15.93 o 
  -7   0  10        0.63       -4.16      8.09 o 
  -5   0  10       49.38       50.12      7.93 o 
  -4   0  10      400.08      403.92     11.26 o 
  -3   0  10       20.80       23.23      6.60 o 
  -2   0  10      175.50      164.33      4.85 o 
  -1   0  10       76.75       69.37      2.32 o 
   0   0  10        2.74        6.56      2.77 o 
   1   0  10       21.68       21.73      3.35 o 
   2   0  10      195.28      156.46      3.59 o 
   3   0  10      338.35      316.65      9.00 o 
   4   0  10      302.79      320.56     10.05 o 
   5   0  10       84.76       79.83      4.90 o 
   6   0  10       10.84       26.73     10.62 o 
   7   0  10        0.08       24.88     18.77 o 
  -7   1  10      150.37      168.37     11.45 o 
  -6   1  10       27.88        6.16      7.99 o 
  -5   1  10      154.28      165.76      9.85 o 
  -4   1  10        7.45        9.22      5.58 o 
  -3   1  10        5.59       -1.04      3.26 o 
  -2   1  10      176.81      196.29      5.99 o 
  -1   1  10      252.99      235.48      7.71 o 
   0   1  10       81.45       95.10      3.88 o 
   1   1  10        8.80       10.62      2.37 o 
   2   1  10       17.14       14.90      2.51 o 
   3   1  10       19.02       18.88      4.11 o 
   4   1  10       36.71       26.56      3.89 o 
   5   1  10       41.45       34.94      4.37 o 
   6   1  10        1.71       16.11     14.43 o 
   7   1  10        0.01       13.87      4.55 o 
  -6   2  10       94.98       81.25      8.74 o 
  -5   2  10        0.11       -2.59      6.61 o 
  -4   2  10        5.49        0.87      3.89 o 
  -3   2  10        8.52       10.18      2.83 o 
  -2   2  10      656.73      649.38      7.46 o 
  -1   2  10      129.96      117.39      3.80 o 
   0   2  10      345.31      344.16      3.22 o 
   1   2  10       16.42       15.34      3.10 o 
   2   2  10     1896.04     1851.67      9.68 o 
   3   2  10        1.86       -2.41      3.94 o 
   4   2  10      292.80      284.95      5.71 o 
   5   2  10        0.42        6.20      3.80 o 
   6   2  10      153.22      119.29     14.99 o 
   7   2  10        6.29       18.93      5.66 o 
  -5   3  10        6.14        4.63      4.87 o 
  -4   3  10        1.63       -9.57      9.57 o 
  -3   3  10       36.43       31.39      4.00 o 
  -2   3  10        1.38        1.89      3.15 o 
  -1   3  10     1511.80     1475.59     10.93 o 
   0   3  10       64.49       61.19      2.53 o 
   1   3  10      147.33      123.62      5.65 o 
   2   3  10        4.51        8.06      4.67 o 
   3   3  10       41.36       49.25      5.64 o 
   4   3  10       41.58       30.95      6.38 o 
   5   3  10      913.44      901.38     15.94 o 
   6   3  10        0.62        4.96      6.91 o 
  -5   4  10       18.86       31.10      8.01 o 
  -4   4  10      147.08      139.76      6.00 o 
  -3   4  10       25.27       19.84      4.33 o 
  -2   4  10      460.98      455.80     11.65 o 
  -1   4  10       23.17       17.73      4.09 o 
   0   4  10      135.14      129.93      8.94 o 
   1   4  10        0.02       -2.24      2.24 o 
   2   4  10      223.02      223.99      7.04 o 
   3   4  10       45.11       42.02      5.39 o 
   4   4  10     4258.13     4116.28     28.46 o 
   5   4  10       54.78       55.97      7.54 o 
   6   4  10        6.56       -0.36      6.43 o 
   7   4  10        0.74        6.73      7.17 o 
  -5   5  10      119.18      137.11     10.70 o 
  -4   5  10        0.20       -4.35      7.87 o 
  -3   5  10      175.70      209.11     10.52 o 
  -2   5  10        8.12       20.09     14.96 o 
  -1   5  10     1809.40     1839.47     14.01 o 
   0   5  10        0.00        3.62      3.63 o 
   1   5  10       90.97       81.81      3.94 o 
   2   5  10        0.31       -0.75      2.80 o 
   3   5  10       28.09       19.77      4.73 o 
   4   5  10        7.88       12.21      4.95 o 
   5   5  10      336.30      335.47     10.26 o 
   6   5  10        0.54       20.87      5.97 o 
   7   5  10       97.35       78.43      8.09 o 
  -4   6  10       84.83       96.37     10.16 o 
  -3   6  10        7.22       -1.45      7.67 o 
  -2   6  10      644.85      650.55     15.54 o 
  -1   6  10       52.04       58.89      5.34 o 
   0   6  10      167.83      159.41     14.32 o 
   1   6  10        0.45       -5.19      5.19 o 
   2   6  10       53.37       54.03      5.94 o 
   3   6  10        0.09       -0.75      2.97 o 
   4   6  10       92.00       99.46      6.53 o 
   5   6  10        2.63       -1.02      5.34 o 
   6   6  10        4.63       13.21     10.31 o 
  -3   7  10        0.04        5.39      8.34 o 
  -2   7  10       70.24       56.81      8.93 o 
  -1   7  10      257.98      258.34      9.74 o 
   0   7  10        1.49        7.27      6.71 o 
   1   7  10      359.37      352.62     11.58 o 
   2   7  10       16.90       14.83      5.93 o 
   3   7  10       40.63       40.98      5.52 o 
   4   7  10        1.37       12.23      4.71 o 
   5   7  10        0.14       12.26      8.79 o 
   6   7  10        0.38       32.47      9.45 o 
  -2   8  10       26.79       36.05      9.66 o 
  -1   8  10        9.73       25.54      8.40 o 
   0   8  10        0.31       -5.57      5.57 o 
   1   8  10        0.01       -7.36      7.36 o 
   2   8  10      120.61      134.55      9.15 o 
   3   8  10        1.34       -4.28      5.28 o 
   4   8  10        3.02       -2.34      4.31 o 
   1   9  10       15.88       53.49     11.37 o 
   2   9  10        5.25       -1.72      5.97 o 
  -3  -8  11        0.97        2.93      7.73 o 
  -2  -8  11        5.52        2.21      7.78 o 
  -1  -8  11       34.67       49.70      6.11 o 
   0  -8  11       85.94       96.85     19.30 o 
   1  -8  11        2.61        5.61      7.51 o 
  -4  -7  11        3.43       -4.77      7.35 o 
  -3  -7  11        1.03       -3.89      6.76 o 
  -2  -7  11        0.94        8.22      7.00 o 
  -1  -7  11       27.06       31.94      6.92 o 
   0  -7  11       23.24       12.14      5.02 o 
   1  -7  11      159.94      135.54      6.98 o 
   2  -7  11       27.84       27.51      8.43 o 
   3  -7  11        0.84       -7.97      8.07 o 
  -5  -6  11       11.69       13.46      7.32 o 
  -4  -6  11        1.22        1.56      6.83 o 
  -3  -6  11        7.43       -7.11      7.11 o 
  -2  -6  11       43.11       40.66      7.16 o 
  -1  -6  11        3.29        8.23      6.75 o 
   0  -6  11      198.75      190.55      6.91 o 
   1  -6  11        0.71       -3.83      5.16 o 
   2  -6  11        4.43       10.02      7.88 o 
   3  -6  11        0.38       12.25      8.24 o 
   4  -6  11       35.54        2.00      7.82 o 
  -6  -5  11        5.39        4.06      6.50 o 
  -5  -5  11       82.14       82.94      7.82 o 
  -4  -5  11       17.28       15.64      6.89 o 
  -3  -5  11        1.94       -3.94      5.97 o 
  -2  -5  11        0.13        7.26      6.61 o 
  -1  -5  11        1.07        5.26      6.27 o 
   0  -5  11       47.17       59.60      7.17 o 
   1  -5  11      165.97      157.93      6.46 o 
   2  -5  11      228.88      229.10     10.99 o 
   3  -5  11      523.28      527.14     14.46 o 
   4  -5  11       34.32       20.83      8.36 o 
   5  -5  11        0.38       25.15      9.26 o 
  -6  -4  11        1.14       40.55     37.15 o 
  -5  -4  11       11.31       17.03      4.96 o 
  -4  -4  11       60.75       47.69      7.93 o 
  -3  -4  11       80.90       62.34      5.21 o 
  -2  -4  11      101.46       99.50      6.79 o 
  -1  -4  11        8.96        9.00      5.91 o 
   0  -4  11       21.16       25.65      5.33 o 
   1  -4  11       41.80       31.87      4.41 o 
   2  -4  11        1.05        1.26      6.94 o 
   3  -4  11       48.43       42.60      7.90 o 
   4  -4  11       27.97       21.31      8.20 o 
   5  -4  11        1.97       14.57      8.66 o 
  -7  -3  11        2.65       15.42      7.73 o 
  -6  -3  11        1.01       24.55      8.51 o 
  -5  -3  11       70.45       53.09      8.31 o 
  -4  -3  11      114.46      108.48      6.51 o 
  -3  -3  11      368.34      337.10     16.05 o 
  -2  -3  11      133.47      140.50      8.12 o 
  -1  -3  11       18.33       29.92      5.79 o 
   0  -3  11      172.24      193.19      4.73 o 
   1  -3  11      160.32      156.45      4.52 o 
   2  -3  11       33.32       26.89      7.22 o 
   3  -3  11        0.48       -6.92      6.92 o 
   4  -3  11        0.14       -7.28      7.28 o 
   5  -3  11       13.88       32.85      8.74 o 
  -7  -2  11        7.26       20.24      8.67 o 
  -6  -2  11        6.23       -1.69      7.72 o 
  -4  -2  11      103.02      109.30      7.59 o 
  -3  -2  11      165.85      160.17      7.33 o 
  -2  -2  11     1468.54     1407.27     13.62 o 
  -1  -2  11      141.84      141.16      6.44 o 
   0  -2  11      107.01       81.46      3.28 o 
   1  -2  11       14.72       25.71      3.36 o 
   2  -2  11      154.83      184.31      5.52 o 
   3  -2  11       20.56       14.47      6.96 o 
   4  -2  11       27.17       21.44      4.04 o 
   5  -2  11       38.27       19.56      7.63 o 
   6  -2  11        2.38       13.73      5.63 o 
  -6  -1  11       22.10        2.05      7.73 o 
  -5  -1  11       28.84       30.63      7.95 o 
  -4  -1  11       69.11       60.50      7.04 o 
  -3  -1  11      100.24       87.99      6.99 o 
  -2  -1  11       37.87       32.20      4.48 o 
  -1  -1  11      110.88      140.11      5.79 o 
   0  -1  11        9.06        3.59      2.96 o 
   1  -1  11      158.47      165.33      4.75 o 
   2  -1  11       87.24       76.82      2.44 o 
   3  -1  11       19.79       24.56      5.04 o 
   4  -1  11        4.97       14.11      8.19 o 
   5  -1  11        3.23        4.27      5.35 o 
   6  -1  11       45.68       47.02     10.55 o 
   7  -1  11        4.13       -1.34      6.17 o 
  -7   0  11       37.31       86.88      9.71 o 
  -6   0  11       71.57       69.49      9.37 o 
  -5   0  11       52.35       37.58      7.70 o 
  -4   0  11      107.91      118.86      8.37 o 
  -3   0  11        2.53        6.65      6.25 o 
  -2   0  11       53.33       63.23      3.98 o 
  -1   0  11      289.56      260.13      5.95 o 
   0   0  11      120.97       96.61      3.73 o 
   1   0  11      340.88      344.95      5.44 o 
   2   0  11      971.68     1001.54     17.13 o 
   3   0  11        0.88        1.50      4.90 o 
   4   0  11      245.47      233.82      6.11 o 
   5   0  11        0.78       -6.07      6.07 o 
   6   0  11       27.33       22.90      4.66 o 
   7   0  11        8.36       45.43      7.71 o 
  -6   1  11        4.14        3.33      7.55 o 
  -5   1  11       61.68       68.14      7.69 o 
  -4   1  11       30.79       33.02      6.89 o 
  -3   1  11        0.26        2.86      3.64 o 
  -2   1  11       94.78       91.85      5.24 o 
  -1   1  11      174.25      170.64      3.90 o 
   0   1  11       75.96       73.62      2.81 o 
   1   1  11       26.56       45.38      3.56 o 
   2   1  11      138.82      137.86      5.82 o 
   3   1  11      859.67      848.89      8.62 o 
   4   1  11        0.70        6.60      8.02 o 
   5   1  11        0.29       -2.65      3.54 o 
   6   1  11        0.56        2.17      4.13 o 
   7   1  11       17.65       29.50      6.02 o 
  -6   2  11        0.00        9.50      7.61 o 
  -5   2  11        0.29       -6.07      6.07 o 
  -4   2  11      129.43      109.22      9.92 o 
  -3   2  11        0.27        1.25      3.90 o 
  -2   2  11      154.07      146.47      4.49 o 
  -1   2  11       56.21       53.36      4.80 o 
   0   2  11     4416.86     4231.03     61.66 o 
   1   2  11      177.24      167.19      3.99 o 
   2   2  11      127.82      118.78      3.66 o 
   3   2  11        0.10        2.32      3.10 o 
   4   2  11        8.46        5.84      3.21 o 
   5   2  11       67.40       61.93      9.10 o 
   6   2  11       29.85       40.42      7.12 o 
   7   2  11        1.90        7.75      6.20 o 
  -5   3  11        9.96        6.79      7.31 o 
  -4   3  11        6.54       22.63      9.71 o 
  -3   3  11      832.57      821.43     10.08 o 
  -2   3  11       28.11       24.33      4.73 o 
  -1   3  11      407.91      384.48      6.49 o 
   0   3  11       18.41       18.99      4.03 o 
   1   3  11      436.41      412.51     14.86 o 
   2   3  11        0.81        1.97      4.58 o 
   3   3  11      470.58      479.24     10.19 o 
   4   3  11       10.41       18.66      6.18 o 
   5   3  11     1258.58     1321.69     18.79 o 
   7   3  11        9.31       31.25      7.71 o 
  -5   4  11       26.38       45.60      5.44 o 
  -4   4  11       14.62        5.44     12.97 o 
  -3   4  11       85.69       71.01      4.78 o 
  -2   4  11      168.55      153.87      8.40 o 
  -1   4  11       95.02       94.53      7.43 o 
   0   4  11      663.01      633.06     11.19 o 
   1   4  11        3.91        2.06      2.84 o 
   2   4  11       23.98       11.99      5.04 o 
   3   4  11        0.06        1.04      4.75 o 
   4   4  11      119.10      121.58      7.78 o 
   5   4  11       16.53       15.24      6.02 o 
   6   4  11      122.99      131.77      8.89 o 
  -5   5  11      205.19      205.13     12.02 o 
  -4   5  11        0.13       -1.92      7.54 o 
  -3   5  11       30.56       32.28      7.54 o 
  -2   5  11       76.19       87.09      8.21 o 
  -1   5  11     3487.46     3463.59     28.29 o 
   0   5  11       66.22       47.50      6.73 o 
   1   5  11      686.35      686.41     16.73 o 
   2   5  11        3.55        5.98      2.98 o 
   3   5  11      147.75      151.70      6.96 o 
   4   5  11       12.94       13.14      5.20 o 
   5   5  11        0.54       -2.54      5.43 o 
   7   5  11        5.85       26.36      7.36 o 
  -4   6  11       10.37        6.80      7.98 o 
  -3   6  11        3.81       14.30      8.21 o 
  -2   6  11      115.46      118.74      9.12 o 
  -1   6  11       73.86       79.87      8.15 o 
   0   6  11      594.76      610.16     13.84 o 
   1   6  11        2.42        7.13      5.55 o 
   2   6  11      270.50      264.89      5.82 o 
   3   6  11        1.63        4.71      5.54 o 
   4   6  11        5.76        1.21      4.85 o 
   5   6  11        2.82        9.46      5.50 o 
   6   6  11        0.07        3.22     25.13 o 
  -3   7  11       76.59       44.11      9.31 o 
  -2   7  11        8.50        5.75      7.72 o 
  -1   7  11        1.63       13.19      7.75 o 
   0   7  11        9.69       -3.32      7.52 o 
   1   7  11       18.70       13.64      7.05 o 
   2   7  11        7.05       16.86      5.65 o 
   3   7  11       11.15       12.21      5.10 o 
   4   7  11        0.68       -1.86      4.35 o 
   5   7  11       24.22       39.43      4.90 o 
  -1   8  11        4.05        4.60      8.49 o 
   0   8  11       29.30       30.82      8.24 o 
   1   8  11       43.16       46.06      8.60 o 
   2   8  11        0.04       -7.22      7.22 o 
   3   8  11        0.29        5.48      4.49 o 
   4   8  11       16.09       28.67      5.38 o 
  -2  -8  12        0.05       -5.60      7.74 o 
  -1  -8  12        2.25        5.22     10.23 o 
   0  -8  12        0.90       21.68      9.44 o 
  -4  -7  12        9.62        1.66      7.47 o 
  -3  -7  12        3.74        1.87      7.12 o 
  -2  -7  12        8.01       12.27      7.10 o 
  -1  -7  12        0.62       28.02     12.25 o 
   0  -7  12       10.00        8.72      9.51 o 
   1  -7  12        0.23        0.94     16.47 o 
   2  -7  12        9.20        4.57      7.73 o 
  -5  -6  12       13.93        6.94      7.37 o 
  -4  -6  12       19.85        5.16      7.09 o 
  -3  -6  12        3.39       -7.84      7.84 o 
  -2  -6  12        0.12        2.50      6.90 o 
  -1  -6  12        1.51        9.47      7.44 o 
   0  -6  12       16.02       15.44      5.06 o 
   1  -6  12       81.06       88.82      7.01 o 
   2  -6  12       43.72       68.17      9.56 o 
   3  -6  12       28.55       31.19      8.63 o 
   4  -6  12        2.52       -8.43      8.43 o 
  -5  -5  12        7.77       10.32      6.90 o 
  -4  -5  12       31.33       37.50      7.35 o 
  -3  -5  12        0.16       -6.35      6.35 o 
  -2  -5  12        8.95        8.67      6.50 o 
  -1  -5  12        0.60       10.68      6.84 o 
   0  -5  12        7.40       19.45      4.56 o 
   1  -5  12       35.86       32.10      5.03 o 
   2  -5  12        5.75        7.02      7.74 o 
   3  -5  12        7.61        0.34      7.90 o 
   4  -5  12        2.23        3.98      8.54 o 
   5  -5  12       19.31       25.41      9.32 o 
  -6  -4  12       25.70       18.85      5.28 o 
  -5  -4  12       20.97       15.25      6.81 o 
  -4  -4  12        0.83       -0.44      7.84 o 
  -3  -4  12      116.43       82.93      7.38 o 
  -2  -4  12       50.59       56.26      6.86 o 
  -1  -4  12      123.39      116.92      7.75 o 
   0  -4  12      219.09      214.99      8.24 o 
   1  -4  12       70.72       77.54      4.99 o 
   2  -4  12       15.99        9.16      7.01 o 
   3  -4  12        0.33       -2.04      7.47 o 
   4  -4  12        0.23       17.71      8.38 o 
   5  -4  12        0.05       -5.55      9.08 o 
  -6  -3  12       10.65       33.12      8.25 o 
  -5  -3  12        4.12       -2.85      6.78 o 
  -4  -3  12       15.14       20.57      4.60 o 
  -3  -3  12      100.91      105.29      4.90 o 
  -2  -3  12      178.47      168.00      5.37 o 
  -1  -3  12       22.58       17.58      6.14 o 
   0  -3  12        3.36        0.80      3.08 o 
   1  -3  12       54.31       62.64      5.50 o 
   2  -3  12        8.24       14.39      6.82 o 
   3  -3  12       15.86       12.15      7.76 o 
   4  -3  12        0.32        1.52      8.10 o 
   5  -3  12        8.47       20.43      8.39 o 
   6  -3  12       20.11       13.05      9.56 o 
  -7  -2  12        0.23        5.02      8.89 o 
  -6  -2  12       24.18       -1.11      7.46 o 
  -5  -2  12       31.45       38.05      8.18 o 
  -4  -2  12       79.35       79.25      7.30 o 
  -3  -2  12       17.16       25.57      4.18 o 
  -2  -2  12      289.42      305.90      8.05 o 
  -1  -2  12        0.10       -4.99      5.76 o 
   0  -2  12        0.77       -0.19      5.33 o 
   1  -2  12        0.53       -2.94      2.94 o 
   2  -2  12        0.41        5.27      3.24 o 
   3  -2  12        0.51       -3.59      3.59 o 
   4  -2  12       73.15       61.22      4.75 o 
   5  -2  12        0.41        5.45     15.56 o 
   6  -2  12        0.97       -8.28      8.28 o 
  -7  -1  12       35.72       75.66     10.22 o 
  -6  -1  12       17.30       19.20      7.92 o 
  -5  -1  12      155.09      153.69     10.09 o 
  -4  -1  12       47.86       56.00      7.57 o 
  -3  -1  12       72.47       73.68      6.75 o 
  -2  -1  12       98.09       89.92      5.53 o 
  -1  -1  12       13.90       13.76      4.83 o 
   0  -1  12        7.33        7.89      5.16 o 
   1  -1  12      405.80      374.78     12.98 o 
   2  -1  12      403.09      378.67      5.08 o 
   3  -1  12       45.84       47.11      9.11 o 
   4  -1  12       42.13       45.99      4.50 o 
   5  -1  12      171.39      140.46     16.02 o 
   6  -1  12       18.38       12.00      7.11 o 
   7  -1  12        4.50       25.00     11.78 o 
  -6   0  12       54.24       43.62      8.87 o 
  -4   0  12       13.05        6.33      6.51 o 
  -3   0  12        9.52        0.72      5.93 o 
  -2   0  12       20.57       25.49      2.68 o 
  -1   0  12      180.84      165.04      5.57 o 
   0   0  12       10.67        9.89      3.12 o 
   1   0  12       17.67       22.51      2.80 o 
   2   0  12     2664.06     2690.43     38.79 o 
   3   0  12      389.47      383.03      5.28 o 
   4   0  12      578.29      591.77     35.00 o 
   5   0  12       43.43       52.25      5.04 o 
   6   0  12       74.42       44.16      7.14 o 
   7   0  12        8.95       15.47      6.53 o 
  -6   1  12       10.98       -8.10      8.18 o 
  -5   1  12        7.21       10.90      6.13 o 
  -4   1  12       12.66       -3.20      5.72 o 
  -3   1  12       85.57      101.22      4.66 o 
  -2   1  12      366.50      358.32      7.49 o 
  -1   1  12     1715.01     1632.27     31.14 o 
   0   1  12      152.86      140.84      3.39 o 
   1   1  12      126.88       95.90      4.25 o 
   2   1  12        8.51        3.92      4.16 o 
   3   1  12        1.56       -2.05      3.73 o 
   4   1  12       42.22       34.38      6.33 o 
   5   1  12      744.01      702.43     16.00 o 
   6   1  12        9.66       -7.06      7.06 o 
   7   1  12       15.99       13.32     14.07 o 
  -6   2  12        0.18       -7.56      7.56 o 
  -5   2  12       18.88        9.33      6.78 o 
  -4   2  12      146.87      111.69      7.94 o 
  -3   2  12       48.41       50.12      3.30 o 
  -2   2  12      566.57      577.11      7.47 o 
  -1   2  12      111.82       91.06      6.38 o 
   0   2  12       39.54       40.71      6.42 o 
   1   2  12        1.20        1.04      3.57 o 
   2   2  12       14.90        8.33      4.93 o 
   3   2  12       25.52       11.43      5.38 o 
   4   2  12     3397.24     3372.25     26.37 o 
   5   2  12        5.55        4.47      6.36 o 
   6   2  12        8.34       -0.48      6.61 o 
  -6   3  12       35.52       26.13      7.49 o 
  -5   3  12      126.88      118.86      8.17 o 
  -4   3  12       45.49       52.90      4.96 o 
  -3   3  12      646.34      645.84     10.44 o 
  -2   3  12      104.12       97.12      4.65 o 
  -1   3  12     1516.62     1536.44     11.77 o 
   0   3  12       13.73        9.07      3.17 o 
   1   3  12      659.18      655.87     11.19 o 
   2   3  12       10.78       10.94      5.55 o 
   3   3  12        3.06        7.42      5.38 o 
   4   3  12        2.88        6.64      6.55 o 
   5   3  12      152.56      132.10      8.39 o 
   6   3  12       20.70       29.84      7.12 o 
   7   3  12      135.32      104.94      8.62 o 
  -5   4  12       28.62        6.12     15.66 o 
  -4   4  12       36.37       61.70      4.97 o 
  -3   4  12        1.28        8.47      4.08 o 
  -2   4  12       88.84       86.51      7.74 o 
  -1   4  12       93.59       98.15      7.35 o 
   0   4  12        0.12        4.09      4.71 o 
   1   4  12       33.12       25.12      7.96 o 
   2   4  12      355.98      363.50      9.35 o 
   3   4  12       29.87       25.00      5.40 o 
   4   4  12       73.11       79.42      6.95 o 
   5   4  12        1.69        5.30      5.88 o 
   6   4  12       10.07       -5.74      7.04 o 
   7   4  12        1.49       19.03      7.18 o 
  -4   5  12        2.12        9.84      8.27 o 
  -3   5  12        8.39       -0.65      3.63 o 
  -2   5  12       25.29       33.22      7.35 o 
  -1   5  12      777.72      784.01     14.80 o 
   0   5  12        9.10        5.06      5.84 o 
   1   5  12       73.31       68.36      4.18 o 
   2   5  12       20.99       15.93      5.65 o 
   3   5  12       68.07       65.03      6.23 o 
   4   5  12        0.64       15.96      5.15 o 
   5   5  12       11.84       25.04      6.21 o 
   6   5  12       10.89       34.59      6.65 o 
  -4   6  12       14.74        5.27      8.08 o 
  -3   6  12        0.52       13.66      8.40 o 
  -2   6  12       23.61       12.18      7.17 o 
  -1   6  12       20.10       19.87      7.29 o 
   0   6  12      311.55      307.40     11.06 o 
   1   6  12        0.32        8.32      5.55 o 
   2   6  12      415.88      420.17     19.77 o 
   3   6  12        7.99        4.87      4.46 o 
   4   6  12        0.32       16.28      5.41 o 
   6   6  12       28.82       38.32      6.16 o 
  -3   7  12       42.48       36.26      8.81 o 
  -2   7  12        6.15       18.25      8.06 o 
  -1   7  12        8.23        8.47      7.46 o 
   0   7  12        1.54       -1.15      7.24 o 
   1   7  12        1.67       -4.29      6.72 o 
   2   7  12        6.76        6.30      5.65 o 
   3   7  12       47.83       30.22      5.49 o 
   4   7  12       12.83       -3.07      4.31 o 
   5   7  12       18.46       32.62      4.45 o 
  -1   8  12        0.54       -8.07      8.07 o 
   0   8  12       12.04       26.21      8.33 o 
   1   8  12       19.39       35.46      8.37 o 
   2   8  12       69.54       57.03      7.84 o 
   3   8  12       11.19       33.15      6.03 o 
   4   8  12       24.06       44.80      6.41 o 
  -4  -7  13        4.73        3.12      7.94 o 
  -3  -7  13        0.08       10.02      7.66 o 
  -2  -7  13        2.11       -3.72      7.42 o 
  -1  -7  13       10.16       23.95      8.14 o 
   0  -7  13        7.45        0.10      7.86 o 
   1  -7  13       68.79       70.10     43.63 o 
   2  -7  13       75.09       53.25      9.77 o 
  -5  -6  13       10.39        6.38      7.92 o 
  -4  -6  13       64.61       58.40      7.99 o 
  -3  -6  13       44.02       65.83      8.58 o 
  -2  -6  13        0.62       -4.01      6.71 o 
  -1  -6  13        0.09        8.27      7.38 o 
   0  -6  13        6.75       -0.42      7.86 o 
   1  -6  13        0.23       -3.50      7.65 o 
   2  -6  13       47.75       55.65      9.20 o 
   3  -6  13        0.09       -8.46      8.46 o 
  -5  -5  13      108.55       83.53      8.06 o 
  -4  -5  13       48.20       42.48      7.95 o 
  -3  -5  13        3.88        6.62      6.70 o 
  -2  -5  13       21.90        9.61      6.55 o 
  -1  -5  13        0.08        4.06      6.66 o 
   0  -5  13       26.07       23.61      7.66 o 
   1  -5  13        1.90       -7.68      7.68 o 
   2  -5  13        9.20        0.96      7.72 o 
   3  -5  13        2.06        0.00      8.24 o 
   4  -5  13        7.82       22.19      9.26 o 
  -6  -4  13       52.36       59.46     10.48 o 
  -5  -4  13        0.34       -4.57      4.57 o 
  -4  -4  13      149.28      150.41      7.27 o 
  -3  -4  13      117.96      135.14      8.49 o 
  -2  -4  13      430.80      452.33     11.49 o 
  -1  -4  13       96.64      108.75      8.15 o 
   0  -4  13        0.72       -6.64      6.64 o 
   1  -4  13        6.34        6.95      3.99 o 
   2  -4  13       45.82       33.98      8.23 o 
   3  -4  13       12.13       19.21      8.56 o 
   4  -4  13        0.27       18.80      9.23 o 
   5  -4  13        1.67       -8.93      8.93 o 
  -6  -3  13        3.41       -7.23      7.23 o 
  -4  -3  13        3.41       10.96      8.65 o 
  -3  -3  13        0.05       -8.16      8.16 o 
  -2  -3  13        8.33       20.94     13.81 o 
  -1  -3  13      302.21      302.33      9.30 o 
   0  -3  13        3.08       -3.09      6.69 o 
   1  -3  13       92.26      100.85      8.04 o 
   2  -3  13        0.13       11.57      7.32 o 
   3  -3  13        4.50       11.82      7.54 o 
   4  -3  13        7.17       19.07      8.48 o 
   5  -3  13       16.32        6.91      8.28 o 
   6  -3  13       17.37       46.85     10.41 o 
  -6  -2  13       19.43        3.32      8.00 o 
  -5  -2  13       43.01       50.87      7.74 o 
  -4  -2  13      122.58      124.73     12.00 o 
  -3  -2  13       32.83       25.32      5.40 o 
  -2  -2  13        4.82        2.86      5.51 o 
  -1  -2  13       97.51       94.21      6.59 o 
   0  -2  13        5.86        8.23      5.97 o 
   1  -2  13        2.34        2.81      4.07 o 
   2  -2  13       86.60      104.02     23.74 o 
   3  -2  13      131.27      108.26      5.32 o 
   4  -2  13      132.44      134.04      5.72 o 
   5  -2  13       44.32       59.38      5.17 o 
   6  -2  13        9.78        6.50      8.39 o 
  -6  -1  13       15.01        5.65      8.27 o 
  -5  -1  13       26.45       13.89      7.03 o 
  -4  -1  13        3.28        3.43      6.16 o 
  -3  -1  13       11.41        8.99      3.79 o 
  -2  -1  13       26.05       16.91      4.65 o 
  -1  -1  13       11.90        9.92      4.84 o 
   0  -1  13       20.37       13.36      5.35 o 
   1  -1  13      225.52      225.87      6.62 o 
   2  -1  13        0.53        6.22      2.95 o 
   3  -1  13      185.73      185.41      8.23 o 
   4  -1  13        0.39       -3.89      3.89 o 
   5  -1  13       14.23        1.44      4.57 o 
   6  -1  13       19.57       22.79     16.79 o 
  -6   0  13       27.60       -0.21      7.92 o 
  -5   0  13       23.43       31.25      7.44 o 
  -4   0  13       14.06        1.89      6.94 o 
  -3   0  13       18.62        5.93      6.02 o 
  -2   0  13      243.98      236.62      6.51 o 
  -1   0  13      991.00     1008.89     11.25 o 
   0   0  13     1401.87     1341.38      9.69 o 
   1   0  13      397.54      369.12      7.31 o 
   2   0  13      800.09      803.37     20.07 o 
   3   0  13        2.84        2.60      3.13 o 
   4   0  13       11.58        8.04      4.26 o 
   5   0  13       28.04       40.55     22.62 o 
   6   0  13      124.17      118.52     10.65 o 
  -5   1  13        1.94       27.09      7.01 o 
  -4   1  13       10.85        7.96      6.55 o 
  -3   1  13      240.42      234.87      9.54 o 
  -2   1  13       19.04       13.61      4.98 o 
  -1   1  13      713.86      665.18     12.90 o 
   0   1  13      207.53      194.98      7.67 o 
   1   1  13        1.53       -1.93      2.70 o 
   2   1  13       10.24       15.44      2.93 o 
   3   1  13      102.84      107.84      4.54 o 
   4   1  13        7.90        3.07      4.13 o 
   5   1  13       15.48       14.42     11.18 o 
   6   1  13        2.72       15.97      4.54 o 
   7   1  13        0.02       -6.53      6.53 o 
  -5   2  13       36.78       63.23      7.30 o 
  -4   2  13      178.57      179.71      9.57 o 
  -3   2  13      226.22      227.33      5.57 o 
  -2   2  13      233.77      234.98      7.84 o 
  -1   2  13       73.92       73.65      2.69 o 
   0   2  13      158.05      168.65      7.51 o 
   1   2  13       16.17       14.30      3.69 o 
   2   2  13      298.50      288.53      9.08 o 
   3   2  13       34.48       32.02      6.08 o 
   4   2  13     1096.84     1149.55     16.70 o 
   5   2  13       47.29       51.97      7.00 o 
   6   2  13        0.86       -4.29      6.22 o 
   7   2  13        2.00        8.17      7.31 o 
  -5   3  13      170.67      168.63      9.10 o 
  -4   3  13        9.24       -8.43      9.56 o 
  -3   3  13       62.57       54.28      4.32 o 
  -2   3  13       69.64       75.95      4.52 o 
  -1   3  13        0.04        0.46      3.75 o 
   0   3  13      125.78      118.47      4.50 o 
   1   3  13       55.94       57.47      5.50 o 
   2   3  13        0.01       -1.72      5.18 o 
   3   3  13       88.14       83.78      6.77 o 
   4   3  13      121.21      116.76      7.72 o 
   5   3  13      490.21      535.21     12.89 o 
   7   3  13       64.18       85.13      8.44 o 
  -4   4  13       81.58       84.29      5.93 o 
  -3   4  13       15.77       21.12      4.35 o 
  -2   4  13      472.81      461.18     12.15 o 
  -1   4  13      253.33      235.36      9.21 o 
   0   4  13       37.65       53.20      5.60 o 
   1   4  13        1.00        0.52      3.13 o 
   2   4  13       71.22       53.36      6.00 o 
   3   4  13        5.53        2.89      5.70 o 
   4   4  13      142.42      150.84      8.05 o 
   5   4  13        0.94       -0.60      5.95 o 
   6   4  13        8.81       30.88      7.20 o 
  -4   5  13        9.43       26.91      8.60 o 
  -3   5  13       23.19       24.38      4.12 o 
  -2   5  13       98.44       93.02      8.38 o 
  -1   5  13      244.64      251.22     10.04 o 
   0   5  13       28.22       19.26      5.72 o 
   1   5  13      703.95      751.20     40.84 o 
   2   5  13        9.99       12.83      3.46 o 
   3   5  13       75.86       68.59      6.43 o 
   4   5  13        2.22       -0.24      5.23 o 
   5   5  13       18.86       16.77      6.01 o 
   6   5  13        1.29       -5.71      5.71 o 
  -3   6  13        3.93       10.98      8.22 o 
  -2   6  13      222.19      231.73     11.23 o 
  -1   6  13        6.45        4.14      6.94 o 
   0   6  13      167.15      146.88      9.09 o 
   1   6  13       16.82       19.11      3.77 o 
   2   6  13      349.22      258.84     11.43 o 
   3   6  13        0.53       11.30      7.34 o 
   4   6  13       38.32       34.07      6.07 o 
   5   6  13        0.56       17.88      5.94 o 
   6   6  13       15.39       38.52      6.61 o 
  -2   7  13        0.74        1.39      7.94 o 
  -1   7  13      184.28      167.52     10.49 o 
   0   7  13        4.11        8.48      7.59 o 
   1   7  13       24.75       21.24      7.48 o 
   2   7  13        1.49       -5.06      5.06 o 
   3   7  13      104.37       77.31      6.70 o 
   4   7  13       17.71        5.10      4.28 o 
   5   7  13       61.97       59.86      5.61 o 
   0   8  13       20.24       39.88      9.24 o 
   1   8  13        6.69       28.97      8.43 o 
   2   8  13      119.03      116.63      9.35 o 
   3   8  13        0.59       34.30      5.81 o 
  -3  -7  14        0.82       16.92      8.41 o 
  -2  -7  14        1.27       -7.46      7.46 o 
  -1  -7  14        1.95       15.63      8.82 o 
   0  -7  14        7.78        3.87      8.01 o 
   1  -7  14       26.04       28.93      8.67 o 
  -4  -6  14       13.66       17.42      8.04 o 
  -3  -6  14        0.14       20.13      7.65 o 
  -2  -6  14        5.39       -2.74      7.53 o 
  -1  -6  14        3.86        7.38      7.35 o 
   0  -6  14        5.71        5.22      8.28 o 
   1  -6  14        0.16       -4.08      7.63 o 
   2  -6  14       12.28       35.56      8.85 o 
  -5  -5  14       11.78       24.34      7.81 o 
  -4  -5  14       27.24       25.37      7.73 o 
  -3  -5  14       67.62       72.06      8.14 o 
  -2  -5  14       24.07       21.88      7.14 o 
  -1  -5  14        0.50        0.95      7.14 o 
   0  -5  14       20.39       26.13      8.20 o 
   1  -5  14       34.79       43.02      8.28 o 
   2  -5  14        3.08       -4.76      7.92 o 
   3  -5  14        0.01        4.27      7.97 o 
   4  -5  14        9.81       27.91      9.76 o 
  -6  -4  14        0.04       48.40     33.45 o 
  -5  -4  14        0.20       11.97      4.82 o 
  -4  -4  14       13.15       17.87      6.89 o 
  -3  -4  14       29.64       34.03      7.19 o 
  -2  -4  14      195.36      179.93      9.32 o 
  -1  -4  14       21.41       19.07      7.14 o 
   0  -4  14        0.54       -7.05      7.05 o 
   1  -4  14        1.11       -0.82      7.29 o 
   2  -4  14       11.60       24.94      8.04 o 
   3  -4  14        5.68       17.36      8.39 o 
   4  -4  14       20.96       14.27      8.68 o 
   5  -4  14       18.14        3.49      9.08 o 
  -5  -3  14       11.57       21.38      5.07 o 
  -4  -3  14       32.54       35.12      4.56 o 
  -3  -3  14        8.85       15.57      4.05 o 
  -2  -3  14       37.30       28.83      5.64 o 
  -1  -3  14       51.09       40.16      6.79 o 
   0  -3  14       30.15       34.91      6.92 o 
   1  -3  14        5.48       12.25      7.04 o 
   2  -3  14       13.65       13.47      7.57 o 
   3  -3  14       39.66       65.89      8.46 o 
   4  -3  14       16.59       20.96      8.57 o 
   5  -3  14       25.89       11.09      9.03 o 
  -6  -2  14       15.64       28.50      8.24 o 
  -5  -2  14       16.58        3.37      6.70 o 
  -4  -2  14        2.63       10.28      4.38 o 
  -3  -2  14       10.29       18.48      5.73 o 
  -2  -2  14        7.65        4.20      5.46 o 
  -1  -2  14       98.44      100.29      6.97 o 
   0  -2  14       10.17       11.83      6.06 o 
   1  -2  14      396.08      402.28      8.45 o 
   2  -2  14      679.47      634.04     11.16 o 
   3  -2  14      120.85      139.14      6.98 o 
   4  -2  14      118.46      106.89     24.33 o 
   5  -2  14        0.09       -8.07      8.07 o 
   6  -2  14        8.32       15.53      9.04 o 
  -6  -1  14       18.94       -4.43      8.04 o 
  -5  -1  14       12.03       20.03      7.17 o 
  -4  -1  14       15.38        9.87      6.52 o 
  -3  -1  14       17.68       15.55      5.37 o 
  -2  -1  14       26.51       32.57      5.25 o 
  -1  -1  14      427.43      399.49      8.78 o 
   0  -1  14      229.73      223.54      7.79 o 
   1  -1  14       18.13       15.67      5.20 o 
   2  -1  14      149.98      172.20      4.28 o 
   3  -1  14       86.72       86.24      3.98 o 
   4  -1  14       40.59       37.47      6.73 o 
   5  -1  14       28.10       31.10      5.02 o 
  -5   0  14        5.79       16.16      7.41 o 
  -4   0  14       34.11       17.47      6.90 o 
  -3   0  14       64.97       58.72     17.27 o 
  -2   0  14      183.91      175.58      6.38 o 
  -1   0  14       12.74        8.94      4.90 o 
   0   0  14      938.22      899.18     11.26 o 
   1   0  14        0.50        1.08      4.47 o 
   2   0  14      521.29      563.70      6.46 o 
   3   0  14       22.18       22.25      3.27 o 
   4   0  14      183.83      212.85      6.47 o 
   5   0  14       11.80       13.80      8.47 o 
   6   0  14       10.45       32.46      6.92 o 
   7   0  14        1.23       -3.71      8.38 o 
  -6   1  14        9.96       -7.87      7.87 o 
  -5   1  14       14.00       25.16      7.18 o 
  -4   1  14      118.28      126.74      9.11 o 
  -3   1  14      743.76      800.88     15.28 o 
  -2   1  14      131.91      136.20      5.05 o 
  -1   1  14      168.33      150.18      6.04 o 
   0   1  14       28.05       26.45      3.55 o 
   1   1  14      108.36      110.38      3.65 o 
   2   1  14        2.76        9.23      4.63 o 
   3   1  14      141.27      137.06      4.14 o 
   4   1  14        6.43       21.71     12.13 o 
   5   1  14      458.45      435.08     23.67 o 
   6   1  14      105.98       78.35     13.78 o 
   7   1  14       33.63       49.94      7.72 o 
  -6   2  14      110.17       78.73      9.10 o 
  -5   2  14       25.21       31.92      6.77 o 
  -4   2  14        1.43       12.95      6.37 o 
  -3   2  14        3.71       13.57      6.70 o 
  -2   2  14       63.28       72.67      4.32 o 
  -1   2  14        0.55        1.99      4.56 o 
   0   2  14      384.53      380.69      9.91 o 
   1   2  14       21.33       20.87      4.53 o 
   2   2  14       68.29       64.95      4.48 o 
   3   2  14       14.43       10.44      5.58 o 
   4   2  14      408.89      418.08     11.21 o 
   6   2  14       81.45       79.91      7.52 o 
  -5   3  14      239.33      258.03     11.02 o 
  -4   3  14        4.35       12.93      5.99 o 
  -3   3  14        3.38        9.72     10.28 o 
  -2   3  14       23.02       27.44      4.18 o 
  -1   3  14     3034.00     2858.94     16.69 o 
   0   3  14      138.75      114.41      7.05 o 
   1   3  14      377.42      398.55     10.04 o 
   2   3  14      136.90      134.54      7.21 o 
   3   3  14     1172.78     1110.52     15.85 o 
   4   3  14       39.60       36.74      6.57 o 
   5   3  14        0.33        4.11      6.29 o 
   6   3  14        2.66       12.82      6.44 o 
  -5   4  14        1.99        1.48      6.25 o 
  -4   4  14       16.89       -8.13      8.13 o 
  -3   4  14       74.52       69.28      5.17 o 
  -2   4  14      885.34      877.35     15.62 o 
  -1   4  14        0.58        5.13      6.13 o 
   0   4  14     1344.10     1240.76     15.93 o 
   1   4  14       43.51       35.93      3.64 o 
   2   4  14     1051.98     1086.31     15.58 o 
   3   4  14        8.29        3.30      5.94 o 
   4   4  14       19.78       18.69      6.29 o 
   5   4  14        7.78       11.28      6.11 o 
   6   4  14       34.55       16.34      6.33 o 
  -4   5  14        3.48        9.80      7.76 o 
  -3   5  14      348.26      366.67     19.82 o 
  -2   5  14       22.51       18.59      6.94 o 
  -1   5  14        8.93        6.81      6.51 o 
   0   5  14       39.89       33.29      6.34 o 
   1   5  14       90.06       80.64      9.31 o 
   2   5  14       14.06       17.98      3.60 o 
   3   5  14      104.59       76.79      6.06 o 
   4   5  14        0.41        7.55      5.38 o 
   5   5  14       81.33       89.87      7.36 o 
   6   5  14        0.18       40.46      6.96 o 
  -3   6  14        2.13       -7.59      7.59 o 
  -2   6  14      232.61      242.14     11.29 o 
  -1   6  14        1.65        0.62      7.31 o 
   0   6  14       41.42       30.02      7.24 o 
   1   6  14        3.59       -0.44      5.31 o 
   2   6  14      125.88       97.49     10.59 o 
   3   6  14        5.23       12.17      6.40 o 
   4   6  14       65.35       70.49      6.93 o 
  -2   7  14        3.21       -1.38      8.03 o 
  -1   7  14       17.14       14.29      7.78 o 
   0   7  14        4.37       20.56      8.09 o 
   1   7  14       71.80       53.56      7.80 o 
   3   7  14       28.97       20.96      5.34 o 
   4   7  14       13.70        4.89      4.46 o 
   5   7  14        0.14        3.22      3.96 o 
   0   8  14      158.74      196.43     11.98 o 
   1   8  14       16.74       14.73      7.98 o 
   2   8  14       45.43       30.45      7.75 o 
   3   8  14        0.09        4.97      4.89 o 
  -2  -7  15        0.01       -8.24      8.24 o 
  -1  -7  15        0.04       11.31      8.67 o 
   0  -7  15        0.15        0.60      8.20 o 
   1  -7  15        0.00       -1.08      7.56 o 
  -4  -6  15       11.50       18.33      8.69 o 
  -3  -6  15       30.20       19.82      8.04 o 
  -2  -6  15       18.91        9.57      7.79 o 
  -1  -6  15       27.60       29.99      8.58 o 
   0  -6  15        4.33        8.11      8.54 o 
   1  -6  15       34.04       39.75      8.38 o 
   2  -6  15       10.20       18.03      8.98 o 
   3  -6  15        8.36       -8.23      8.55 o 
  -5  -5  15        1.26       -2.58      7.18 o 
  -4  -5  15        0.00        4.98      7.87 o 
  -3  -5  15        1.82       -7.21      7.52 o 
  -2  -5  15       13.45       20.59      7.47 o 
  -1  -5  15        7.30       -2.62      6.98 o 
   0  -5  15        0.19        4.51      7.42 o 
   1  -5  15        1.00       -0.04      7.12 o 
   2  -5  15        0.05        0.35      7.83 o 
   3  -5  15        3.89        9.65      8.68 o 
   4  -5  15        7.72        1.76      9.28 o 
  -5  -4  15       19.95       14.03      7.08 o 
  -4  -4  15       10.00       13.48      7.57 o 
  -3  -4  15       22.05        5.07      6.78 o 
  -2  -4  15       10.47       14.32      7.50 o 
  -1  -4  15       37.38       20.03      7.15 o 
   0  -4  15        0.52       -7.64      7.64 o 
   1  -4  15        1.06        2.43      7.66 o 
   2  -4  15        0.79       11.02      8.18 o 
   3  -4  15       21.34       39.04      9.02 o 
   4  -4  15       45.70       38.22      9.54 o 
   5  -4  15        1.81       27.55      9.69 o 
  -6  -3  15        7.56        0.51      8.78 o 
  -5  -3  15       24.92       35.44     14.53 o 
  -4  -3  15       23.52       14.78      4.99 o 
  -3  -3  15        4.93        5.02      8.67 o 
  -2  -3  15        1.85        9.37      4.38 o 
  -1  -3  15        0.88        7.16      6.62 o 
   0  -3  15       84.04      105.93      8.35 o 
   1  -3  15      109.19      108.79      8.58 o 
   2  -3  15      109.63      110.98      8.87 o 
   3  -3  15        3.24       17.08      8.29 o 
   4  -3  15        7.26       -5.96      7.85 o 
   5  -3  15        0.31        0.04      8.49 o 
  -6  -2  15       12.79       -3.70      8.41 o 
  -5  -2  15        7.38        0.17      6.28 o 
  -4  -2  15       10.41        8.68      4.57 o 
  -3  -2  15        3.24       -3.59     10.76 o 
  -2  -2  15       20.94       25.12      6.00 o 
  -1  -2  15       57.83       69.73      6.77 o 
   0  -2  15      149.83      155.88      8.00 o 
   1  -2  15       74.91       64.76      4.42 o 
   2  -2  15      433.32      420.71      8.36 o 
   3  -2  15       52.16       55.09     16.95 o 
   4  -2  15        1.49        6.29      4.05 o 
   6  -2  15       31.09       52.63      9.95 o 
  -5  -1  15        0.04        8.02      6.87 o 
  -4  -1  15       43.66       34.99      4.67 o 
  -3  -1  15       23.98       21.27      4.36 o 
  -2  -1  15      190.94      171.73      7.54 o 
  -1  -1  15      302.97      312.10      8.37 o 
   0  -1  15       14.99        8.37      5.68 o 
   1  -1  15        8.08        4.81      5.22 o 
   2  -1  15       43.11       51.52      3.58 o 
   3  -1  15        6.64       13.96      4.33 o 
   4  -1  15        3.91       18.72      4.05 o 
   5  -1  15      304.94      297.89     14.29 o 
   6  -1  15       25.38       23.35     11.99 o 
  -6   0  15        4.71        6.14      8.07 o 
  -5   0  15        3.61       -2.56      7.15 o 
  -4   0  15      163.07      166.36     10.06 o 
  -3   0  15       80.07       92.28     18.83 o 
  -2   0  15      117.32       94.91      5.93 o 
  -1   0  15       68.66       66.11      5.32 o 
   0   0  15        5.39        8.61      8.11 o 
   1   0  15        0.71        2.70      3.69 o 
   2   0  15        0.24        2.80      3.22 o 
   3   0  15      102.18       99.03      7.34 o 
   4   0  15     1334.63     1314.74     47.48 o 
   5   0  15       24.60       35.05     19.48 o 
   6   0  15        3.85       17.71      6.31 o 
  -6   1  15       27.47       57.25      9.46 o 
  -5   1  15      107.62      103.53      8.31 o 
  -4   1  15        8.50       17.56      7.72 o 
  -3   1  15      227.59      233.43     11.12 o 
  -2   1  15       45.31       40.45      3.03 o 
  -1   1  15      632.43      613.79      5.74 o 
   0   1  15       88.10       85.71      4.15 o 
   1   1  15       58.93       60.61      3.46 o 
   2   1  15        6.23       11.93      3.12 o 
   3   1  15      350.28      350.78     20.61 o 
   4   1  15       55.35       56.70      6.87 o 
   5   1  15      445.40      442.91     12.33 o 
   6   1  15        2.45       31.01      6.24 o 
  -5   2  15       17.86       -5.38      5.38 o 
  -4   2  15       45.90       69.11      7.75 o 
  -3   2  15        7.43       10.97      9.04 o 
  -2   2  15      192.49      193.10      5.75 o 
  -1   2  15        7.50       11.29      6.65 o 
   0   2  15       49.15       51.74      6.80 o 
   1   2  15      117.19      118.10      5.46 o 
   2   2  15      708.28      701.27     23.27 o 
   3   2  15      234.32      213.94      9.56 o 
   4   2  15      529.84      552.64     12.56 o 
   5   2  15        0.44       21.68      6.45 o 
   6   2  15        3.36       -1.75      6.34 o 
  -5   3  15       11.85       -6.04      6.04 o 
  -4   3  15       54.97       87.29      7.15 o 
  -3   3  15        3.22       20.26     14.55 o 
  -2   3  15       56.94       64.67      4.75 o 
  -1   3  15      468.58      474.17     11.19 o 
   0   3  15        9.53        7.65      3.67 o 
   1   3  15      323.63      315.91      9.25 o 
   2   3  15        0.05       -3.53      5.21 o 
   3   3  15       27.64       19.84      6.45 o 
   4   3  15       50.12       42.57      7.03 o 
   5   3  15        0.06        2.57      6.37 o 
  -4   4  15       21.84       11.70      6.82 o 
  -3   4  15       89.25       86.84      6.39 o 
  -2   4  15      296.64      311.23     10.63 o 
  -1   4  15       37.32       34.05      6.41 o 
   0   4  15     1128.85     1061.50     15.10 o 
   1   4  15        7.88        7.11      3.53 o 
   2   4  15      418.54      402.86     10.69 o 
   3   4  15        0.72        3.19      5.99 o 
   4   4  15       88.05       78.06      7.17 o 
   5   4  15        8.99        3.45      6.07 o 
   6   4  15       51.29       76.21      8.15 o 
  -4   5  15       12.68       18.19     12.05 o 
  -3   5  15      141.35      166.64      6.02 o 
  -2   5  15       68.31       72.88      8.07 o 
  -1   5  15       54.41       49.78      7.67 o 
   0   5  15        0.09        1.15      5.26 o 
   1   5  15       58.44       47.01      4.18 o 
   2   5  15        5.32        4.31      7.05 o 
   3   5  15        2.81        7.70      5.56 o 
   5   5  15        3.33       16.04      6.54 o 
   6   5  15        2.11       -6.55      6.55 o 
  -3   6  15        7.97       -0.83      7.78 o 
  -2   6  15       22.70       46.13      9.04 o 
  -1   6  15        0.66       -5.24      6.81 o 
   0   6  15       53.93       41.96      7.64 o 
   1   6  15        0.00       -5.37      5.37 o 
   2   6  15      412.75      339.42     43.31 o 
   3   6  15        0.97        0.78      8.00 o 
   4   6  15       26.28       38.34      6.49 o 
   5   6  15        8.97       23.57      6.36 o 
  -1   7  15        4.62        9.67      7.76 o 
   0   7  15       13.19       31.18      8.41 o 
   1   7  15       81.83       80.33      8.30 o 
   3   7  15      166.68      124.57      7.92 o 
   1   8  15       15.32        4.58      8.01 o 
  -1  -7  16        0.69       18.69      8.30 o 
   0  -7  16        8.76       -8.43      8.43 o 
  -3  -6  16       24.91       27.75      8.38 o 
  -2  -6  16       39.34       33.45      8.50 o 
  -1  -6  16        8.73        3.52      7.92 o 
   0  -6  16        1.49        4.93      8.64 o 
   1  -6  16        0.28       -3.72      8.17 o 
   2  -6  16        0.74       14.91      8.41 o 
  -4  -5  16        1.39       -5.71      7.41 o 
  -3  -5  16        0.67       -5.86      7.68 o 
  -2  -5  16       23.89       37.96      8.38 o 
  -1  -5  16       69.69       46.45      8.16 o 
   0  -5  16       16.91        8.11      8.27 o 
   1  -5  16       15.02        6.98      7.90 o 
   2  -5  16       10.00       -1.04      7.73 o 
   3  -5  16        2.47       25.33      9.53 o 
  -5  -4  16       12.74        1.12      7.31 o 
  -3  -4  16        4.82        5.23      6.76 o 
  -2  -4  16       17.32       27.40      7.57 o 
   0  -4  16       17.59        1.28      7.63 o 
   1  -4  16       46.23       58.47      8.88 o 
   2  -4  16       51.49       72.08      9.23 o 
   3  -4  16       31.01       33.48      9.19 o 
  -5  -3  16        2.57        1.58      4.97 o 
  -4  -3  16        2.07       -7.72      7.72 o 
  -3  -3  16        8.75        8.11      4.23 o 
  -2  -3  16       33.23       29.93      6.87 o 
  -1  -3  16       47.13       60.64      7.82 o 
   0  -3  16       30.80       55.53      7.67 o 
   1  -3  16       11.29       17.23      8.09 o 
   2  -3  16        1.10       10.73      7.82 o 
   3  -3  16       28.32       33.85      8.31 o 
   5  -3  16        0.78       16.52      9.88 o 
  -5  -2  16        2.11        9.48      4.74 o 
  -4  -2  16        9.64       10.33      7.75 o 
  -3  -2  16       29.66       51.04      8.07 o 
  -2  -2  16       53.19       31.74      6.24 o 
  -1  -2  16      124.30      118.92      7.51 o 
   0  -2  16      131.67      124.08      8.15 o 
   1  -2  16       23.77       29.76      7.31 o 
   2  -2  16        0.43       10.73      3.15 o 
   3  -2  16        4.19       11.01      4.20 o 
   4  -2  16       30.10       24.55     13.78 o 
   5  -2  16       16.76       16.55      8.56 o 
  -6  -1  16        2.84        2.24      8.37 o 
  -5  -1  16        0.06        2.49      7.30 o 
  -4  -1  16       24.06       24.08      4.79 o 
  -3  -1  16      241.53      258.65     11.09 o 
  -2  -1  16       10.34        9.90      5.93 o 
  -1  -1  16      102.72      114.38      7.20 o 
   0  -1  16       38.09       61.90      6.71 o 
   1  -1  16        8.89       -0.42      3.18 o 
   2  -1  16        6.56        9.30      3.39 o 
   3  -1  16       10.28       21.68      3.39 o 
   4  -1  16        0.47        9.51     19.08 o 
   5  -1  16        3.92       -4.30      4.30 o 
   6  -1  16       18.39       23.55      7.04 o 
  -6   0  16       45.94       70.05      9.23 o 
  -5   0  16       27.20       12.09      6.20 o 
  -4   0  16        4.99        2.48     10.94 o 
  -3   0  16      122.16      126.54      9.95 o 
  -2   0  16      106.10       97.11      5.96 o 
  -1   0  16       97.91      100.60      6.02 o 
   0   0  16      294.00      289.88     21.95 o 
   1   0  16       59.78       61.20     11.45 o 
   2   0  16        1.89        1.30      4.73 o 
   3   0  16        0.02        1.42      6.78 o 
   4   0  16       43.61       40.65     17.56 o 
   5   0  16       23.43        9.81      4.63 o 
   6   0  16       20.92        4.23      4.02 o 
  -5   1  16      136.39      115.03      8.55 o 
  -4   1  16        0.32        6.50      3.87 o 
  -3   1  16       10.84        9.40      5.39 o 
  -2   1  16       24.25       21.61      3.76 o 
  -1   1  16      355.72      349.81     19.14 o 
   0   1  16        1.23        0.98      3.56 o 
   1   1  16      167.04      180.94      8.70 o 
   2   1  16      115.56      125.70     11.24 o 
   3   1  16      331.62      331.55      9.13 o 
   4   1  16       37.14       31.35      6.92 o 
   5   1  16      196.72      211.16      9.53 o 
   6   1  16       26.03       23.33      6.28 o 
  -5   2  16       46.50       18.49      5.75 o 
  -4   2  16       68.53       64.48      7.49 o 
  -3   2  16       31.72       36.13      6.92 o 
  -2   2  16        9.70       15.53      4.84 o 
  -1   2  16      515.02      530.97     26.02 o 
   0   2  16      378.28      399.47     21.67 o 
   1   2  16       62.89       61.31      9.84 o 
   2   2  16      598.43      617.96     11.47 o 
   3   2  16       24.46       28.71      6.86 o 
   4   2  16        2.03       -0.48      6.23 o 
   5   2  16        8.75       -2.04      6.53 o 
   6   2  16       11.49       14.13      6.47 o 
  -4   3  16        0.06       17.78      7.01 o 
  -3   3  16       16.63       30.64      8.65 o 
  -2   3  16        9.71       16.16      4.15 o 
  -1   3  16      448.79      416.17     20.14 o 
   0   3  16      471.44      409.10     33.14 o 
   1   3  16      350.86      386.80     12.99 o 
   2   3  16       97.34       80.75      6.97 o 
   3   3  16       74.64       67.96      7.47 o 
   4   3  16       48.95       43.48      6.84 o 
   5   3  16      119.60      135.94      8.68 o 
   6   3  16        0.08       20.82      7.15 o 
  -4   4  16      132.89      158.08      8.23 o 
  -3   4  16       36.71       55.81     13.38 o 
  -2   4  16      280.01      248.07      6.86 o 
  -1   4  16        4.55        0.10      6.07 o 
   0   4  16       21.87       24.07      5.37 o 
   1   4  16        0.09        2.52      3.53 o 
   2   4  16      100.59       82.71      6.71 o 
   3   4  16        2.18       -4.70      5.77 o 
   4   4  16       35.18       34.53      6.47 o 
   5   4  16       13.28       18.90      6.83 o 
  -3   5  16       95.11      115.62     24.75 o 
  -2   5  16        1.85        7.67      7.08 o 
  -1   5  16       30.76       20.85      6.79 o 
   0   5  16        6.83        9.95      5.81 o 
   1   5  16      117.32       72.54      5.87 o 
   2   5  16        9.94        6.50      3.66 o 
   3   5  16       56.65       67.22      6.50 o 
   4   5  16       18.44       21.86      6.55 o 
   5   5  16       39.15       39.64      6.65 o 
  -2   6  16        0.00        2.68      7.99 o 
  -1   6  16        0.04       -1.00      7.13 o 
   0   6  16       10.87        9.02      7.09 o 
   1   6  16        2.90       -5.65      5.65 o 
   2   6  16        3.46       -4.87      4.87 o 
   3   6  16        6.65       29.47      7.36 o 
   4   6  16       62.79       46.66      6.45 o 
  -1   7  16       16.10       35.24      8.58 o 
   0   7  16       10.38        9.14      7.72 o 
   2   7  16        0.56       -4.34      5.23 o 
   3   7  16       24.11       14.26      5.76 o 
   4   7  16        2.45       -3.95      4.81 o 
  -3  -6  17        9.07       -8.70      8.70 o 
  -2  -6  17       15.73       29.65      8.79 o 
  -1  -6  17        6.34       -8.22      8.33 o 
   0  -6  17        3.62       13.95      8.85 o 
   1  -6  17        0.01        5.88      7.88 o 
   2  -6  17        1.06       13.83      8.94 o 
  -4  -5  17        7.62       -3.38      7.69 o 
  -3  -5  17        0.44        1.45      7.62 o 
  -2  -5  17        4.63       17.12      8.03 o 
  -1  -5  17       14.85        7.51      8.12 o 
   0  -5  17        1.12        3.04      8.79 o 
   1  -5  17        2.36        2.30      7.86 o 
   2  -5  17        3.32       -5.42      8.36 o 
   3  -5  17        0.00       20.13      9.60 o 
  -5  -4  17        3.68       44.12      8.43 o 
  -4  -4  17        0.46        4.38      7.92 o 
  -3  -4  17        0.76       13.29      7.50 o 
  -2  -4  17        2.59       -2.57      7.57 o 
  -1  -4  17       41.40       52.51      8.50 o 
   0  -4  17        6.24       -0.40      7.93 o 
   1  -4  17       49.87       50.08      8.56 o 
   2  -4  17       92.28       98.63      9.88 o 
   3  -4  17       25.06       34.97      9.29 o 
   4  -4  17        6.29       -2.57      8.90 o 
  -5  -3  17        2.40        9.89      7.23 o 
  -4  -3  17        0.00       23.42      6.06 o 
  -3  -3  17       11.96       21.77      9.24 o 
  -2  -3  17       16.24        9.25      7.27 o 
  -1  -3  17       79.04       90.48      8.44 o 
   0  -3  17        5.21        9.60      7.35 o 
   1  -3  17       44.04       54.70      8.16 o 
   2  -3  17        5.66       10.53      8.00 o 
   3  -3  17       12.70        6.53      7.60 o 
   4  -3  17       54.26       32.22      9.04 o 
   5  -3  17       62.16       73.40     10.45 o 
  -5  -2  17        7.16       39.95      7.44 o 
  -4  -2  17       13.34        0.55     16.98 o 
  -3  -2  17       16.53       11.16      4.43 o 
  -2  -2  17       30.32       46.77      6.89 o 
  -1  -2  17       14.10        5.55      6.57 o 
   0  -2  17      190.21      194.97      9.13 o 
   1  -2  17        2.50      -10.86     11.53 o 
   2  -2  17       91.14       99.20      5.73 o 
   3  -2  17       59.20       64.96      4.95 o 
   4  -2  17      182.03      146.08     10.87 o 
   5  -2  17        2.59        0.61      9.11 o 
  -5  -1  17       18.13       11.02      4.84 o 
  -4  -1  17       64.55       75.35     21.70 o 
  -3  -1  17      151.64      132.80     18.91 o 
  -2  -1  17      184.18      205.44      8.26 o 
  -1  -1  17       64.21       70.69      6.97 o 
   0  -1  17       64.20       64.37      6.97 o 
   1  -1  17      181.55      206.98      9.05 o 
   2  -1  17       11.21       16.83      5.77 o 
   3  -1  17        3.97       17.08      4.55 o 
   4  -1  17       68.40       92.62      9.82 o 
   5  -1  17      407.95      420.75     56.78 o 
   6  -1  17       53.70       47.92     44.49 o 
  -5   0  17       13.22        6.42      6.49 o 
  -4   0  17        2.92        4.74      4.36 o 
  -3   0  17        0.23        8.61      4.42 o 
  -2   0  17        9.07        8.89      5.37 o 
  -1   0  17       12.85        3.38      5.43 o 
   0   0  17       63.02       60.01      4.64 o 
   1   0  17       29.84       25.09      3.68 o 
   2   0  17       56.34       61.21      6.04 o 
   3   0  17       49.51       52.91      8.85 o 
   4   0  17        3.88        7.60      5.46 o 
   5   0  17        4.13       19.44      4.90 o 
   6   0  17       23.56       51.09      6.47 o 
  -5   1  17      105.15      119.66      8.61 o 
  -4   1  17       72.54       76.72      5.33 o 
  -3   1  17       21.33       22.18      4.03 o 
  -2   1  17       21.82       18.36      3.83 o 
  -1   1  17     1364.24     1319.37     38.24 o 
   0   1  17      541.99      557.82     12.91 o 
   1   1  17      131.63      129.85     12.25 o 
   2   1  17      158.07      171.15      6.07 o 
   3   1  17      307.65      333.74     13.07 o 
   4   1  17        0.43        3.53      6.14 o 
   5   1  17       57.78       84.61      7.63 o 
   6   1  17        7.54       24.89      6.67 o 
  -5   2  17        0.02       20.27      6.00 o 
  -4   2  17       19.73        2.22      5.97 o 
  -3   2  17        0.66       12.55      6.05 o 
  -2   2  17      127.88      138.04      5.35 o 
  -1   2  17        1.79        2.69      3.68 o 
   0   2  17     1914.22     1770.97     92.57 o 
   1   2  17       94.71      105.03      5.53 o 
   2   2  17       43.41       54.64      5.28 o 
   3   2  17      101.33       99.02      8.00 o 
   4   2  17        5.85       21.27      6.32 o 
   5   2  17        6.58       29.95      6.80 o 
   6   2  17       30.84       25.82      6.76 o 
  -4   3  17      103.98      126.08      8.46 o 
  -3   3  17      447.20      464.23     26.07 o 
  -2   3  17      103.02      109.73      5.46 o 
  -1   3  17       84.24       81.52      4.79 o 
   0   3  17       13.89       16.99      4.04 o 
   1   3  17        0.38       -0.14      4.48 o 
   2   3  17        0.51       -0.03      5.83 o 
   3   3  17      147.06      102.02      7.66 o 
   4   3  17       17.51       11.57      6.63 o 
   5   3  17        1.02        4.88      5.82 o 
   6   3  17        5.80       -6.74      6.74 o 
  -4   4  17       84.11      188.46      8.48 o 
  -3   4  17        2.90       35.02     23.96 o 
  -2   4  17      145.19      141.82      6.00 o 
  -1   4  17        0.25       -3.31      5.92 o 
   0   4  17        3.49        2.84      4.87 o 
   1   4  17       34.67       26.01      5.80 o 
   2   4  17      364.76      288.57      9.74 o 
   3   4  17        4.13        9.17      6.15 o 
   4   4  17       16.23       18.04      7.01 o 
   5   4  17        5.35       -2.63      6.20 o 
   6   4  17       75.48      110.83      8.18 o 
  -3   5  17      196.57      216.52     26.79 o 
  -2   5  17        0.02        5.83      7.33 o 
  -1   5  17        0.01       -1.56      6.68 o 
   0   5  17        0.07        3.72      5.45 o 
   1   5  17        5.84       12.26      5.13 o 
   2   5  17       20.32       20.00      3.71 o 
   3   5  17       88.46       76.87      7.19 o 
   4   5  17        0.11        1.46      6.03 o 
   5   5  17        8.29       22.13      6.41 o 
  -2   6  17       41.63       47.61      8.41 o 
  -1   6  17        0.17        3.48      6.90 o 
   0   6  17       60.29       60.10      7.78 o 
   1   6  17        8.69        0.63      5.59 o 
   2   6  17      258.85      218.38     21.40 o 
   3   6  17        0.49        8.73      5.33 o 
   4   6  17       86.68      127.14      7.81 o 
   0   7  17       11.48        2.98      7.95 o 
   1   7  17      224.63      235.56     11.13 o 
   3   7  17       39.46       21.84      5.48 o 
  -2  -6  18        0.52       15.17      9.25 o 
   0  -6  18        5.16       19.62      9.00 o 
   1  -6  18        0.03       -8.39      8.39 o 
  -3  -5  18        1.76       25.64      9.05 o 
  -2  -5  18        5.51        6.55      8.54 o 
  -1  -5  18        5.35       14.25      8.58 o 
   0  -5  18       19.84       11.20      9.27 o 
   1  -5  18        9.39       14.13      8.67 o 
   2  -5  18        5.98       -9.02      9.02 o 
   3  -5  18        0.04       28.44      9.73 o 
  -4  -4  18        0.32        7.12      8.37 o 
  -3  -4  18        0.31       -6.14      7.56 o 
  -2  -4  18        6.74        0.05      7.49 o 
  -1  -4  18        5.19       22.41      8.13 o 
   0  -4  18       11.18       12.93      8.19 o 
   1  -4  18       13.14        5.58      8.30 o 
   2  -4  18       27.55       45.64      9.17 o 
   3  -4  18       22.80       15.24      9.27 o 
   4  -4  18        6.68       -9.10      9.10 o 
  -4  -3  18       14.81       58.60     34.31 o 
  -3  -3  18        7.51       -4.13      4.13 o 
  -2  -3  18       21.79       34.54      7.88 o 
  -1  -3  18       21.26       16.70      7.33 o 
   0  -3  18       20.82       16.59      7.55 o 
   1  -3  18        0.28       19.94      7.76 o 
   2  -3  18        1.46        9.16      8.00 o 
   3  -3  18        0.15       -8.24      8.24 o 
   4  -3  18        1.05       -3.03      8.93 o 
  -5  -2  18        4.89       10.67      8.12 o 
  -4  -2  18       19.67        8.63      4.64 o 
  -3  -2  18       81.31       84.93      5.65 o 
  -2  -2  18       11.53       12.42      6.82 o 
  -1  -2  18      104.24      109.61      8.29 o 
   0  -2  18       11.49       14.81      7.37 o 
   1  -2  18       14.72        6.90      5.60 o 
   2  -2  18        0.17       -1.89      3.17 o 
   3  -2  18       33.67       30.26      4.58 o 
   4  -2  18      310.96      269.19     12.75 o 
   5  -2  18       41.06       78.89     10.77 o 
  -5  -1  18       36.09       40.46     12.86 o 
  -4  -1  18        3.93       15.55      4.67 o 
  -3  -1  18       51.20       66.92      5.40 o 
  -2  -1  18        8.47       -0.03      5.83 o 
  -1  -1  18       39.55       43.81      6.61 o 
   0  -1  18        0.17       -2.65      6.47 o 
   1  -1  18      124.30      132.79      4.68 o 
   2  -1  18       35.35       36.42      3.62 o 
   3  -1  18       22.22       29.66      3.77 o 
   4  -1  18       37.11       26.83     10.44 o 
   5  -1  18      160.17      134.08      6.30 o 
  -5   0  18       46.76       36.30     14.30 o 
  -4   0  18       35.92       39.94      5.08 o 
  -3   0  18        0.81       -1.95      5.37 o 
  -2   0  18       29.26       28.17      6.14 o 
  -1   0  18      171.37      173.48      6.88 o 
   0   0  18        0.03        9.09      5.96 o 
   1   0  18      191.36      209.75      9.47 o 
   2   0  18      431.06      442.65     10.36 o 
   3   0  18       41.44       46.59      7.77 o 
   4   0  18        0.58        2.58      6.95 o 
   5   0  18       22.07       12.52      6.15 o 
   6   0  18        0.48       -3.59      5.60 o 
  -5   1  18        0.13       52.31      7.35 o 
  -4   1  18        6.28       -3.92     11.44 o 
  -3   1  18        4.69        6.28      6.38 o 
  -2   1  18        5.74        6.36      6.13 o 
  -1   1  18      330.01      344.12     11.19 o 
   0   1  18       10.90       14.34      7.31 o 
   1   1  18       40.00       52.01      5.00 o 
   2   1  18       31.71       37.31      4.77 o 
   3   1  18      318.19      314.44      7.58 o 
   4   1  18        0.07       -6.14      6.14 o 
   5   1  18       20.30        2.96      5.82 o 
  -4   2  18       69.42       49.96      6.92 o 
  -3   2  18      168.44      177.89      9.24 o 
  -2   2  18      266.40      295.88     10.97 o 
  -1   2  18       79.26       99.37      4.80 o 
   0   2  18      246.37      240.82     13.25 o 
   1   2  18       48.62       54.11      5.16 o 
   2   2  18      692.17      729.80     10.44 o 
   3   2  18       21.32       25.27      6.95 o 
   4   2  18       16.83       11.92      6.61 o 
   6   2  18        4.12       24.27      6.84 o 
  -3   3  18       42.07       52.18     14.93 o 
  -2   3  18        7.58       12.15      4.71 o 
  -1   3  18       17.89       24.57      4.13 o 
   0   3  18        0.64        4.42      3.91 o 
   1   3  18       32.34       22.52      6.50 o 
   2   3  18        2.32       -4.46      6.22 o 
   3   3  18       16.49       19.88      6.58 o 
   4   3  18       25.52       22.88      7.31 o 
   5   3  18       14.99       18.38      6.48 o 
   6   3  18        2.76       54.47      8.05 o 
  -3   4  18       37.30       98.58     33.86 o 
  -2   4  18       22.07        7.24      5.13 o 
  -1   4  18       14.19       -5.58      6.17 o 
   0   4  18        1.65        3.67      4.72 o 
   1   4  18        0.34       -1.92      4.21 o 
   2   4  18      165.69      160.79      8.88 o 
   3   4  18       47.72       33.31      6.47 o 
   4   4  18      146.20      163.55      9.44 o 
   5   4  18        2.00       20.85      6.83 o 
  -3   5  18       39.44       34.16      4.74 o 
  -2   5  18       26.30       29.29      7.58 o 
  -1   5  18        0.79        2.43      6.61 o 
   0   5  18        1.08        5.92      5.38 o 
   1   5  18      138.58      102.81      6.94 o 
   2   5  18       12.50       14.48      6.48 o 
   3   5  18      346.31      367.14     11.64 o 
   4   5  18        8.04       -0.73      5.91 o 
   5   5  18       16.42       -6.89      6.89 o 
  -1   6  18       11.86       17.82      8.01 o 
   0   6  18       57.26       50.88      8.25 o 
   1   6  18        1.81       -3.71      5.78 o 
   2   6  18       10.57       16.89      4.09 o 
   3   6  18        0.22        0.13      6.66 o 
   4   6  18        0.03        5.31      5.50 o 
   1   7  18       85.29       73.71      8.21 o 
   2   7  18        0.06       -5.20      5.20 o 
  -3  -5  19        0.45       -4.69      8.99 o 
  -1  -5  19       26.39       48.08      9.93 o 
   0  -5  19        0.61       -8.98      8.98 o 
   1  -5  19        5.05       17.83      8.67 o 
   2  -5  19        2.76       -8.58      8.58 o 
  -4  -4  19        3.37       -8.29      8.29 o 
  -2  -4  19        0.04        0.47      8.01 o 
  -1  -4  19       20.46       20.98      8.52 o 
   0  -4  19       19.83       36.36      9.41 o 
   1  -4  19        7.17       -7.82      7.82 o 
   2  -4  19       13.86       38.36      8.88 o 
   3  -4  19        1.44        5.18      9.35 o 
  -4  -3  19       15.88       47.66     27.13 o 
  -3  -3  19       42.12       43.42      6.34 o 
  -2  -3  19       53.67       95.99      9.39 o 
   0  -3  19       39.93       22.39      8.34 o 
   1  -3  19       24.07       39.35      8.61 o 
   2  -3  19        0.39       21.08      8.26 o 
   3  -3  19       21.97        7.33      8.65 o 
   4  -3  19       11.70       14.76      9.03 o 
  -5  -2  19        7.75       14.39      5.20 o 
  -4  -2  19        7.19       11.37     10.10 o 
  -3  -2  19       21.35       21.35     12.29 o 
  -2  -2  19       27.86        9.59      7.05 o 
  -1  -2  19       20.46       38.02      7.75 o 
   0  -2  19       54.16       76.12      8.57 o 
   1  -2  19        0.31        7.25      7.48 o 
   2  -2  19        3.26        5.82      3.88 o 
   3  -2  19        8.35        8.67      7.68 o 
   4  -2  19        0.31       -0.42      8.48 o 
   5  -2  19        1.55       17.95      9.11 o 
  -5  -1  19       59.61       33.92      5.59 o 
  -4  -1  19        7.16       18.91     13.30 o 
  -3  -1  19        2.23        5.11     15.32 o 
  -2  -1  19       51.63       47.91      6.94 o 
  -1  -1  19      305.42      290.51     10.32 o 
   0  -1  19      114.17       93.83      8.23 o 
   1  -1  19       19.27       13.55      3.60 o 
   2  -1  19       91.57       91.99      5.29 o 
   3  -1  19      105.90      105.83      4.54 o 
   4  -1  19        5.02       18.48     23.97 o 
   5  -1  19        0.06       42.39     36.79 o 
  -5   0  19       18.44       45.65      8.74 o 
  -4   0  19       39.18       27.20      8.72 o 
  -3   0  19        6.43       15.02      4.58 o 
  -2   0  19       62.78       46.63      6.40 o 
  -1   0  19      127.34      146.17      6.03 o 
   0   0  19      382.02      396.61     17.64 o 
   1   0  19        0.34        2.11      3.65 o 
   2   0  19       13.92       13.01      4.24 o 
   3   0  19        0.24       10.79      4.66 o 
   4   0  19        2.42       26.04      6.73 o 
   5   0  19        3.62       39.52      6.12 o 
  -4   1  19       42.34       27.40      4.93 o 
  -3   1  19      106.03      101.46      7.60 o 
  -2   1  19       13.02       16.68      6.81 o 
  -1   1  19        5.21        5.79      6.41 o 
   0   1  19      238.40      270.75     10.91 o 
   1   1  19       26.41       37.28      4.89 o 
   2   1  19      153.16      162.55     22.89 o 
   3   1  19      105.69      115.67      5.94 o 
   4   1  19        3.58       14.40      5.99 o 
   5   1  19        1.17       25.71      6.80 o 
  -4   2  19       84.96       63.81      7.44 o 
  -3   2  19        2.42       12.70      6.84 o 
  -2   2  19      124.81      120.39      8.46 o 
  -1   2  19       15.49       23.48      3.90 o 
   0   2  19       18.50       24.78      3.65 o 
   1   2  19        0.06        1.68      4.52 o 
   2   2  19        1.24        6.90      7.31 o 
   3   2  19       35.41       20.80      6.17 o 
   4   2  19       11.96       32.84      7.06 o 
   5   2  19       18.29       54.07      7.27 o 
  -4   3  19       55.86       37.31      6.65 o 
  -3   3  19      132.95      153.59      9.05 o 
  -2   3  19       29.17       26.60      4.99 o 
  -1   3  19       85.12       65.67      4.58 o 
   0   3  19        0.06        2.46      5.56 o 
   1   3  19       46.00       36.21      4.98 o 
   2   3  19       47.72       37.41      6.81 o 
   3   3  19      157.53      160.13      8.92 o 
   4   3  19       12.28       20.02      6.26 o 
   5   3  19       73.03       84.01      8.39 o 
  -3   4  19       57.23      178.67      8.45 o 
  -2   4  19       11.14        8.20      9.97 o 
  -1   4  19        1.19       -4.50      4.50 o 
   0   4  19       22.49       40.75      5.87 o 
   1   4  19       38.22       30.95      3.97 o 
   2   4  19      145.66      162.18      8.55 o 
   3   4  19        3.90        0.73      6.03 o 
   4   4  19       84.80       75.65      7.62 o 
  -2   5  19        6.61       27.73      6.76 o 
  -1   5  19      145.27      143.28      9.15 o 
   0   5  19       60.13       67.49      6.73 o 
   1   5  19      246.55      208.39      8.93 o 
   2   5  19        3.68        3.02      4.82 o 
   3   5  19        0.01       -1.28      5.76 o 
   4   5  19        2.34       39.61      7.03 o 
  -1   6  19       33.45       48.41      8.54 o 
   0   6  19      314.79      342.29     12.60 o 
   1   6  19       19.64        5.32      5.80 o 
   2   6  19       32.84       33.30      6.69 o 
   3   6  19        0.05        2.59      3.57 o 
  -2  -5  20        2.68       -8.93      8.93 o 
  -1  -5  20        2.20       10.87      9.38 o 
   1  -5  20       11.07       49.76      9.94 o 
  -3  -4  20       12.22       22.18      8.93 o 
  -2  -4  20        1.23       24.64      8.59 o 
  -1  -4  20       23.07       11.76      8.71 o 
   0  -4  20       27.64       38.37      9.33 o 
   2  -4  20       12.81       32.11      9.71 o 
   3  -4  20       53.14       45.09     10.73 o 
  -4  -3  20       16.22       54.35     11.50 o 
  -3  -3  20       19.57       26.48      4.76 o 
  -2  -3  20       28.90       15.66      8.17 o 
  -1  -3  20        6.18       10.94      8.34 o 
   0  -3  20        1.88       -5.06      8.07 o 
   1  -3  20        9.08       28.22      8.65 o 
   2  -3  20        2.52       31.57      8.63 o 
  -4  -2  20        0.05       -1.18      9.34 o 
  -3  -2  20        0.83       -6.21      6.21 o 
  -2  -2  20        1.10        9.73      7.51 o 
  -1  -2  20        7.45       -7.28      7.28 o 
   0  -2  20        3.47        5.75      7.67 o 
   1  -2  20       35.71       46.09      8.31 o 
   2  -2  20       22.94       25.19      5.25 o 
   3  -2  20        1.53       -6.67      8.18 o 
   4  -2  20       25.74       21.17      8.95 o 
  -4  -1  20       25.19       33.48      5.23 o 
  -3  -1  20       11.11       42.40     16.99 o 
  -2  -1  20       20.86       22.84      7.04 o 
  -1  -1  20      303.58      347.51     11.01 o 
   0  -1  20       52.49       68.73      8.84 o 
   1  -1  20        1.26        4.23      3.83 o 
   2  -1  20        2.94       11.59      3.69 o 
   3  -1  20        0.49       13.23      5.63 o 
   5  -1  20       20.87       -5.81     14.56 o 
  -4   0  20        2.59        6.23      6.66 o 
  -3   0  20       13.34        8.17      6.57 o 
  -2   0  20        0.46        1.13      4.37 o 
  -1   0  20       11.76        5.99     11.05 o 
   0   0  20      802.29      919.28     17.32 o 
   1   0  20      249.71      285.58     15.62 o 
   2   0  20       69.17       84.29      5.47 o 
   3   0  20       46.08       53.11     18.16 o 
  -4   1  20       22.46       25.44      5.02 o 
  -3   1  20       85.28      104.98      8.71 o 
  -2   1  20       44.29       65.13      7.98 o 
  -1   1  20      132.32      137.43      9.11 o 
   0   1  20        6.56       17.34      7.17 o 
   1   1  20      104.88      114.72     21.96 o 
   2   1  20        0.03       10.62      9.14 o 
   3   1  20       66.23       69.70     14.94 o 
   4   1  20        9.03       -6.03      6.30 o 
  -4   2  20       24.81        4.64      6.13 o 
  -3   2  20       65.66       76.13      8.01 o 
  -2   2  20      105.59       90.37      8.64 o 
  -1   2  20       68.16       91.44      8.56 o 
   0   2  20       29.14       35.11      5.17 o 
   1   2  20       38.97       30.21     22.40 o 
   2   2  20      382.53      393.16      9.16 o 
   3   2  20      154.25      150.14      8.68 o 
   4   2  20       91.69       77.16      7.39 o 
  -3   3  20      145.54      159.89      9.32 o 
  -2   3  20       15.03       22.60      7.31 o 
  -1   3  20        0.20        0.56      3.97 o 
   0   3  20        4.99        7.35      3.89 o 
   1   3  20       21.32       25.61      4.87 o 
   2   3  20       66.81       78.44      7.56 o 
   3   3  20      188.83      191.55      9.32 o 
   4   3  20        7.92        6.50      6.09 o 
   5   3  20        0.21       -4.81      7.03 o 
  -3   4  20        9.97      120.71      9.48 o 
  -2   4  20        3.45        2.09     12.04 o 
  -1   4  20       44.24       27.89      4.86 o 
   0   4  20      153.19      157.47      8.26 o 
   1   4  20       54.46       41.69      5.38 o 
   2   4  20       77.26       59.24      6.84 o 
   3   4  20       24.48       44.27      6.95 o 
   4   4  20        3.53       32.43      6.98 o 
  -2   5  20       41.31       59.04      8.30 o 
  -1   5  20      105.84      113.97      9.01 o 
   0   5  20        0.77        4.40      6.15 o 
   1   5  20       63.36       64.59      6.75 o 
   2   5  20        4.03       14.55      9.88 o 
   3   5  20        1.70       -0.79      6.04 o 
   4   5  20       19.71       17.40      6.28 o 
   0   6  20       37.60       38.99      9.26 o 
   1   6  20        5.43       -0.64      5.95 o 
   2   6  20        6.47       -1.80      5.67 o 
  -2  -4  21        1.13       -8.49      8.49 o 
  -1  -4  21        9.41       12.76      9.33 o 
   0  -4  21        2.42        6.89      9.34 o 
   1  -4  21        0.18       -9.10      9.10 o 
   2  -4  21        0.01       16.22      9.39 o 
  -3  -3  21        3.91       -6.11      8.45 o 
  -2  -3  21        3.11       -5.59      8.32 o 
  -1  -3  21        0.98       17.52      8.77 o 
   0  -3  21        6.60       24.91      8.84 o 
   1  -3  21       18.23       27.90      8.11 o 
   2  -3  21       14.64       65.33      9.84 o 
  -4  -2  21       11.32       26.92      6.43 o 
  -3  -2  21        3.30       -1.67      6.28 o 
  -2  -2  21        0.49      122.30      9.19 o 
  -1  -2  21       29.65       18.49      7.98 o 
   0  -2  21        1.11       -7.91      7.91 o 
   1  -2  21        6.19       22.70      5.72 o 
   2  -2  21       46.18       57.91      6.02 o 
   3  -2  21        7.57       -1.24      8.65 o 
   4  -2  21        1.04       -9.22      9.22 o 
  -4  -1  21        2.46       -0.13      5.03 o 
  -3  -1  21        0.03       47.58     38.26 o 
  -2  -1  21        1.59       -7.28      7.28 o 
  -1  -1  21       40.47       51.44      7.96 o 
   0  -1  21       42.42       56.88      5.92 o 
   1  -1  21        2.49       18.48      5.27 o 
   2  -1  21       25.21       57.17      5.81 o 
   3  -1  21        4.47        1.66      4.18 o 
   4  -1  21        2.21       54.86      5.79 o 
  -4   0  21       46.31       46.57     11.64 o 
  -3   0  21       51.75       52.98      7.85 o 
  -2   0  21       44.04       60.61      7.86 o 
  -1   0  21       57.58       67.17      8.34 o 
   0   0  21       37.64       66.20      8.61 o 
   1   0  21       63.97       81.50      5.71 o 
   2   0  21      254.68      286.83     13.35 o 
   3   0  21        0.12       16.55     10.77 o 
   4   0  21       23.41       47.98      6.18 o 
  -4   1  21       10.63       18.47     17.17 o 
  -3   1  21       28.13       40.99      7.92 o 
  -2   1  21       37.48       37.55      7.43 o 
  -1   1  21       46.20       44.89      7.87 o 
   0   1  21        1.24        2.17      7.25 o 
   1   1  21      159.98      179.70     17.85 o 
   2   1  21       26.69       30.39      6.39 o 
   3   1  21        3.39       29.35      5.26 o 
   4   1  21       46.71       81.09      7.71 o 
   5   1  21       23.19       70.27      7.66 o 
  -3   2  21       59.52       53.69      7.87 o 
  -2   2  21       10.29        5.23      7.21 o 
  -1   2  21        0.21       10.75      7.21 o 
   0   2  21        1.35        3.68      6.06 o 
   1   2  21       28.06       30.28      6.43 o 
   2   2  21      132.78      151.35     15.09 o 
   3   2  21       19.19       52.57      7.06 o 
   4   2  21       15.53       52.26      6.66 o 
   5   2  21        2.61       49.13      7.15 o 
  -3   3  21        0.81       23.95      7.75 o 
  -2   3  21        3.88       10.98      7.27 o 
  -1   3  21       42.16       46.11      6.64 o 
   0   3  21       63.83       62.55      4.67 o 
   1   3  21      169.04      165.44     10.11 o 
   3   3  21       23.64       29.61      6.69 o 
   4   3  21        7.84       50.01      7.50 o 
  -2   4  21       74.10       54.73      8.19 o 
  -1   4  21       34.31       37.38     10.57 o 
   0   4  21       41.64       58.45      6.20 o 
   1   4  21        0.39       -4.61      4.61 o 
   2   4  21        5.19       12.08      6.31 o 
   3   4  21        4.05       -0.18      5.95 o 
   4   4  21       11.67        0.65      5.77 o 
  -1   5  21      102.46      126.78      9.77 o 
   0   5  21       25.90       39.69      6.23 o 
   1   5  21       25.29       27.43      5.85 o 
   2   5  21        0.07        4.05     12.58 o 
   3   5  21        3.35       -3.69      6.01 o 
  -1  -4  22        1.12       31.37     10.11 o 
   0  -4  22        3.53       -1.99     10.07 o 
   1  -4  22        0.03        3.90      8.81 o 
  -2  -3  22       16.35       37.83      9.12 o 
  -1  -3  22       77.51       61.65      9.25 o 
   0  -3  22       15.35       55.58     10.13 o 
   1  -3  22        1.64       -8.30      8.34 o 
   2  -3  22        4.31       29.86      9.20 o 
  -3  -2  22        1.61       -2.97      4.83 o 
  -2  -2  22       22.05       -2.94      8.03 o 
  -1  -2  22       35.39       56.66      9.36 o 
   0  -2  22      193.57      154.12     10.50 o 
   1  -2  22       43.31       64.02      6.32 o 
   2  -2  22        0.23       17.32      9.52 o 
   3  -2  22        8.59       -3.43      8.73 o 
  -3  -1  22       27.33       93.34     47.08 o 
  -2  -1  22       10.86       35.10      8.18 o 
  -1  -1  22       59.63       41.75      7.97 o 
   0  -1  22       87.06      106.01     17.04 o 
   1  -1  22       47.09       61.53      5.96 o 
   2  -1  22       40.09       77.78      8.37 o 
   3  -1  22       32.09       31.07      5.02 o 
  -3   0  22       21.10       45.87      5.63 o 
  -2   0  22       73.70       74.87      8.48 o 
  -1   0  22        1.22       -2.74      6.99 o 
   0   0  22        1.45       10.74      7.74 o 
   1   0  22       63.07       78.46      9.29 o 
   2   0  22      146.92      162.31     23.78 o 
   3   0  22       23.42       15.04      5.78 o 
   4   0  22       23.17       26.14      5.57 o 
  -3   1  22       71.01       80.43      8.46 o 
  -2   1  22       28.53       24.11      7.56 o 
  -1   1  22       22.44       24.37      7.89 o 
   0   1  22        0.96       -6.92      7.50 o 
   1   1  22        0.07       11.32      7.72 o 
   2   1  22       72.46       80.51     16.58 o 
   3   1  22       59.73       54.57      6.38 o 
   4   1  22        1.68       10.02      6.05 o 
  -3   2  22        2.44       -6.56      7.42 o 
  -2   2  22        3.42        3.24      7.25 o 
  -1   2  22       29.44       39.90      8.04 o 
   0   2  22       18.74       21.16      5.15 o 
   1   2  22       22.58       41.72      8.47 o 
   2   2  22       15.62       17.22     14.88 o 
   4   2  22        8.49        6.19      5.79 o 
  -2   3  22       23.46       23.26      7.86 o 
  -1   3  22       87.28       72.10      8.36 o 
   0   3  22       21.89       26.23      5.78 o 
   1   3  22       42.94       40.96      5.53 o 
   2   3  22       11.05       10.41      6.61 o 
   3   3  22        3.81       -6.49      6.49 o 
  -1   4  22        8.41       -5.01     12.01 o 
   0   4  22       78.04       89.50      7.19 o 
   1   4  22       62.69       69.39      6.25 o 
   2   4  22       34.93       63.39      7.74 o 
   3   4  22       14.19       40.90      5.92 o 
   0   5  22       10.57       28.64      6.39 o 
   1   5  22        2.70       -0.48      5.63 o 
   2   5  22        0.19       -4.63      4.63 o 
  -1  -3  23       29.86       20.55      9.47 o 
   0  -3  23       12.71       32.30     10.46 o 
   1  -3  23        4.86       -8.08      8.08 o 
  -2  -2  23        0.06        4.37      8.36 o 
  -1  -2  23       34.28       33.67      8.63 o 
   0  -2  23      136.67      153.96     10.77 o 
   1  -2  23      142.14      155.45     13.22 o 
   2  -2  23       23.57       27.07     21.58 o 
  -3  -1  23        7.42       80.63     31.66 o 
  -2  -1  23       10.90        4.62      7.56 o 
  -1  -1  23       26.17       39.32      7.82 o 
   0  -1  23       45.22       33.60      8.49 o 
   1  -1  23       10.21       12.51      8.19 o 
   2  -1  23        5.54       -1.16      6.27 o 
   3  -1  23        6.57       29.88      5.45 o 
  -3   0  23       51.66       79.50     24.66 o 
  -2   0  23       25.61       12.00      7.48 o 
  -1   0  23       18.05       30.73      8.55 o 
   0   0  23       50.62       47.47      8.75 o 
   1   0  23       26.94       28.81      8.27 o 
   2   0  23       70.10      106.14     16.22 o 
   3   0  23       34.64       45.62      5.02 o 
  -2   1  23        0.07       -7.22      7.22 o 
  -1   1  23        1.11       13.54      7.81 o 
   0   1  23        7.77       -7.85      7.92 o 
   1   1  23       13.30       13.40      7.66 o 
   2   1  23        2.05        7.06      4.89 o 
   3   1  23       37.60       39.24      5.08 o 
  -2   2  23        0.86        9.48      7.79 o 
  -1   2  23       17.42       19.47      7.97 o 
   0   2  23       51.77       50.17      8.93 o 
   1   2  23       20.40       30.51      8.11 o 
   2   2  23       15.99       46.07     10.34 o 
   3   2  23       18.98       20.36      5.94 o 
  -1   3  23       36.57       33.60      8.02 o 
   0   3  23       17.27       17.12      4.75 o 
   1   3  23       62.82       78.84      5.12 o 
   2   3  23       14.75       50.95      7.36 o 
   3   3  23        2.19       -1.58      6.26 o 
   0   4  23        0.31        3.62      5.65 o 
   1   4  23       10.05       13.06      5.02 o 
   2   4  23        1.76       -1.20      3.67 o 
   0  -2  24        0.58       30.58      7.05 o 
   1  -2  24        4.71       -1.00      6.01 o 
  -2  -1  24       20.96       24.09      7.51 o 
  -1  -1  24       15.28       34.61      9.08 o 
   0  -1  24        0.14       -0.58      7.92 o 
   1  -1  24       47.04       25.49      8.67 o 
   2  -1  24       10.23       -6.36      6.36 o 
  -2   0  24        0.71        1.63      7.71 o 
  -1   0  24        0.01        1.65      8.23 o 
   0   0  24        6.01       -1.11      8.36 o 
   1   0  24        2.83       -6.01      8.06 o 
   2   0  24       22.76        8.65      6.85 o 
   3   0  24        2.75       53.56     40.86 o 
  -2   1  24        6.89       13.55      8.20 o 
  -1   1  24       28.25       30.42      7.84 o 
   0   1  24       31.67       27.37      8.90 o 
   1   1  24       37.55       26.84      8.30 o 
   2   1  24       35.43       40.12      5.68 o 
   3   1  24       18.53       40.69     20.67 o 
  -1   2  24       22.09       24.93      8.44 o 
   0   2  24       11.03       12.04      8.07 o 
   1   2  24       25.16       17.39      7.85 o 
   2   2  24       29.91       33.75      5.13 o 
   3   2  24        1.37       35.14      6.57 o 
   0   3  24       40.71       42.53     17.21 o 
   1   3  24        1.79       22.95     21.73 o 
   2   3  24        4.54       -6.46      6.46 o 
   0  -1  25        3.77       16.34      8.53 o 
   1  -1  25        2.78       -8.22      8.22 o 
  -1   0  25       16.32        9.80      7.97 o 
   0   0  25        9.51       42.51      9.15 o 
   1   0  25       16.96       -6.75      7.54 o 
   0   1  25       29.75       53.72     10.33 o 
   1   1  25       13.11        3.64      8.23 o 
   2   1  25        9.62       10.21      8.15 o 
   0   2  25       26.38       53.03      9.66 o 
   1   2  25       11.75       -5.75      8.49 o 
                                                 
